# Supplementary material for: Peripheral tissues reprogram CD8+ T cells for pathogenicity during graft-versus-host disease
Source: JCI Insight. 2018 Mar 8;3(5):e97011. doi: 10.1172/jci.insight.97011 (PMC5922296; doi:10.1172/jci.insight.97011)
Supplement: Supplemental Table 1 [file jciinsight-3-97011-s002.xlsx]

## Sheet: Sheet1
Supplemental Table 1 (Excel file). Characterisation of the 19 highly preserved F→M WGCNA gene modules, and the 2 skin-specific B6→129 WGCNA modules: (A) over-represented GO categories, (B) putative driver genes identified on the basis of high intra-modular connectivity, and (C) transcription factors predicted to act as upstream regulators.
AUC, area under the curve; FDR, false discovery rate; kME, module eigengene-based connectivity; NES, normalized enrichment score

## Sheet: Supplemetal Table 1A
Module 1	Gene Ontology			Statistics				Module 2	Gene Ontology			Statistics				Module 3	Gene Ontology			Statistics				Module 4	Gene Ontology			Statistics				Module 6	Gene Ontology			Statistics				Module 7	Gene Ontology			Statistics				Module 9	Gene Ontology
	Category	ID	No. of genes	Ratio of enrichment	Hypergeometric test p-value	FDR q-value			Category	ID	No. of genes	Ratio of enrichment	Hypergeometric test p-value	FDR q-value			Category	ID	No. of genes	Ratio of enrichment	Hypergeometric test p-value	FDR q-value			Category	ID	No. of genes	Ratio of enrichment	Hypergeometric test p-value	FDR q-value			Category	ID	No. of genes	Ratio of enrichment	Hypergeometric test p-value	FDR q-value			Category	ID	No. of genes	Ratio of enrichment	Hypergeometric test p-value	FDR q-value			Category
	cell cycle	GO:0007049	206	5.53	5.42e-97	9.1e-94			cellular metabolic process	GO:0044237	594	1.77	1.04e-63	1.72e-60			metabolic process	GO:0008152	333	1.48	3.43e-20	3.78e-17			metabolic process	GO:0008152	867	1.53	3.81e-59	8.12e-56			macromolecule localization	GO:0033036	29	2.92	1.54e-07	9.61e-05			cellular process	GO:0009987	210	1.35	5.25e-12	5.14e-09			cellular metabolic process
	cell cycle process	GO:0022402	166	6.35	1.01e-86	8.48e-84			metabolic process	GO:0008152	660	1.65	3.64e-61	3.01e-58			cellular metabolic process	GO:0044237	287	1.53	3.86e-18	2.13e-15			single-organism metabolic process	GO:0044710	813	1.54	9.74e-55	1.04e-51			single-organism metabolic process	GO:0044710	81	1.55	1.06e-06	0.0003			regulation of cell activation	GO:0050865	19	5.02	1.04e-08	2.11e-06			organic substance metabolic process
	cell cycle phase	GO:0022403	148	7.31	6.12e-86	3.43e-83			single-organism metabolic process	GO:0044710	618	1.66	1.06e-55	5.84e-53			single-organism metabolic process	GO:0044710	308	1.48	1.78e-17	6.54e-15			cellular metabolic process	GO:0044237	744	1.57	4.66e-51	3.31e-48			organic substance metabolic process	GO:0071704	78	1.55	1.91e-06	0.0004			cellular component organization at cellular level	GO:0071842	66	2.04	9.22e-09	2.11e-06			metabolic process
	M phase	GO:0000279	123	8.27	7.15e-78	3e-75			cellular macromolecule metabolic process	GO:0044260	474	1.89	7.64e-54	3.16e-51			organic substance metabolic process	GO:0071704	289	1.44	1.62e-14	4.46e-12			organic substance metabolic process	GO:0071704	759	1.5	5.3e-44	2.82e-41			metabolic process	GO:0008152	84	1.49	2.72e-06	0.0004			cellular component organization	GO:0016043	78	1.91	5.3e-09	2.11e-06			single-organism metabolic process
	mitotic cell cycle	GO:0000278	130	7.31	3.99e-75	1.34e-72			organic substance metabolic process	GO:0071704	596	1.67	2.93e-53	9.68e-51			oxidation-reduction process	GO:0055114	65	2.86	2.66e-14	5.86e-12			primary metabolic process	GO:0044238	729	1.52	8.62e-44	3.67e-41			protein transport	GO:0015031	20	3.12	6.43e-06	0.0005			cellular component organization or biogenesis	GO:0071840	79	1.87	1.08e-08	2.11e-06			cellular process
	M phase of mitotic cell cycle	GO:0000087	100	9.61	4.03e-70	1.13e-67			primary metabolic process	GO:0044238	572	1.69	5.69e-52	1.57e-49			primary metabolic process	GO:0044238	275	1.45	8.03e-14	1.47e-11			cellular process	GO:0009987	1060	1.27	1.13e-35	4.01e-33			protein localization	GO:0008104	24	2.8	4.39e-06	0.0005			cellular component organization or biogenesis at cellular level	GO:0071841	67	2	1.78e-08	2.9e-06			primary metabolic process
	DNA metabolic process	GO:0006259	141	5.9	1.15e-68	2.76e-66			macromolecule metabolic process	GO:0043170	506	1.77	9.48e-50	2.24e-47			mitochondrion organization	GO:0007005	26	5.01	1.64e-11	2.58e-09			cellular macromolecule metabolic process	GO:0044260	558	1.57	3.29e-34	1e-31			positive regulation of biological process	GO:0048518	41	2.01	6.75e-06	0.0005			cell activation	GO:0001775	25	3.52	6.09e-08	8.52e-06			catabolic process
	nuclear division	GO:0000280	96	9.56	4.9e-67	9.14e-65			cellular nitrogen compound metabolic process	GO:0034641	394	1.92	8.37e-44	1.73e-41			generation of precursor metabolites and energy	GO:0006091	30	4.15	5.3e-11	7.3e-09			macromolecule metabolic process	GO:0043170	600	1.49	4.5e-30	1.2e-27			primary metabolic process	GO:0044238	74	1.56	4.48e-06	0.0005			localization	GO:0051179	82	1.76	8.93e-08	1.09e-05			cellular protein metabolic process
	mitosis	GO:0007067	96	9.56	4.9e-67	9.14e-65			heterocycle metabolic process	GO:0046483	382	1.92	4.31e-42	7.91e-40			cellular process	GO:0009987	396	1.2	9.13e-09	1.12e-06			nitrogen compound metabolic process	GO:0006807	470	1.53	7.94e-25	1.88e-22			regulation of biological process	GO:0050789	82	1.48	6.89e-06	0.0005			cellular metabolic process	GO:0044237	129	1.46	1.98e-07	2.15e-05			protein metabolic process
	organelle fission	GO:0048285	97	9.07	2.69e-65	4.52e-63			cellular aromatic compound metabolic process	GO:0006725	383	1.92	5.12e-42	8.46e-40			cellular macromolecule metabolic process	GO:0044260	198	1.41	3.17e-08	3.49e-06			cellular nitrogen compound metabolic process	GO:0034641	444	1.53	4.07e-23	8.67e-21			biological regulation	GO:0065007	84	1.45	9.9e-06	0.0006			metabolic process	GO:0008152	147	1.39	2.95e-07	2.89e-05			cellular macromolecule metabolic process
	cell division	GO:0051301	109	7.6	1.24e-64	1.89e-62			nucleobase-containing compound metabolic process	GO:0006139	374	1.93	9.9e-42	1.49e-39			aerobic respiration	GO:0009060	9	11.37	5.49e-08	5.5e-06			nucleobase-containing compound metabolic process	GO:0006139	420	1.53	6e-22	1.07e-19			establishment of protein localization	GO:0045184	20	2.98	1.23e-05	0.0007			regulation of response to stimulus	GO:0048583	50	2.11	3.27e-07	2.91e-05			macromolecule metabolic process
	organelle organization	GO:0006996	196	3.18	1.94e-50	2.71e-48			gene expression	GO:0010467	352	1.99	2.11e-41	2.9e-39			macromolecule metabolic process	GO:0043170	214	1.34	4.48e-07	4.11e-05			organic cyclic compound metabolic process	GO:1901360	442	1.51	5.56e-22	1.07e-19			localization	GO:0051179	46	1.85	1.28e-05	0.0007			lymphocyte activation	GO:0046649	20	3.78	4.36e-07	3.28e-05			organic substance catabolic process
	DNA replication	GO:0006260	70	9.31	4.94e-48	6.38e-46			nitrogen compound metabolic process	GO:0006807	400	1.84	3.38e-40	4.3e-38			electron transport chain	GO:0022900	14	4.97	8.86e-07	7.13e-05			heterocycle metabolic process	GO:0046483	427	1.52	2.33e-21	3.82e-19			positive regulation of cellular process	GO:0048522	37	2.02	1.96e-05	0.0009			leukocyte activation	GO:0045321	22	3.51	4.05e-07	3.28e-05			cellular catabolic process
	nucleobase-containing compound metabolic process	GO:0006139	309	2.15	4.56e-45	5.47e-43			RNA processing	GO:0006396	104	4.49	3.57e-39	4.21e-37			nitrogen compound metabolic process	GO:0006807	170	1.4	9.06e-07	7.13e-05			cellular aromatic compound metabolic process	GO:0006725	428	1.51	3.21e-21	4.89e-19			regulation of cellular process	GO:0050794	77	1.48	1.85e-05	0.0009			regulation of lymphocyte activation	GO:0051249	15	4.93	4.74e-07	3.31e-05			protein localization
	cellular nitrogen compound metabolic process	GO:0034641	320	2.1	7.93e-45	8.88e-43			organic cyclic compound metabolic process	GO:1901360	384	1.86	5.07e-39	5.58e-37			transport	GO:0006810	121	1.52	1.12e-06	8.23e-05			cellular protein metabolic process	GO:0044267	305	1.66	1.9e-20	2.7e-18			intracellular signal transduction	GO:0035556	25	2.46	2.57e-05	0.001			regulation of leukocyte activation	GO:0002694	16	4.52	6.37e-07	3.8e-05			establishment of protein localization
	nucleic acid metabolic process	GO:0090304	274	2.31	1.81e-44	1.9e-42			nucleic acid metabolic process	GO:0090304	320	2	2.06e-37	2.13e-35			establishment of localization	GO:0051234	122	1.51	1.6e-06	0.0001			gene expression	GO:0010467	378	1.51	3.31e-18	4.41e-16			negative regulation of biological process	GO:0048519	37	1.99	2.67e-05	0.001			dephosphorylation	GO:0016311	16	4.5	6.66e-07	3.8e-05			protein modification by small protein conjugation or removal
	cellular aromatic compound metabolic process	GO:0006725	314	2.12	2.1e-44	2.07e-42			ncRNA metabolic process	GO:0034660	64	5.86	2.02e-31	1.96e-29			cellular respiration	GO:0045333	11	5.7	3.34e-06	0.0002			biosynthetic process	GO:0009058	400	1.48	4.77e-18	5.98e-16			cellular process	GO:0009987	107	1.3	2.53e-05	0.001			T cell activation	GO:0042110	16	4.5	6.66e-07	3.8e-05			protein transport
	heterocycle metabolic process	GO:0046483	313	2.12	2.33e-44	2.17e-42			ribonucleoprotein complex biogenesis	GO:0022613	56	6.56	2.04e-30	1.77e-28			cellular nitrogen compound metabolic process	GO:0034641	160	1.39	2.92e-06	0.0002			nucleic acid metabolic process	GO:0090304	348	1.54	7.79e-18	9.22e-16			cellular macromolecule metabolic process	GO:0044260	57	1.62	4.25e-05	0.0015			regulation of immune system process	GO:0002682	25	3.09	6.99e-07	3.8e-05			protein modification by small protein conjugation
	cellular component organization at cellular level	GO:0071842	232	2.55	9.19e-44	8.12e-42			cellular component biogenesis at cellular level	GO:0071843	58	6.31	1.95e-30	1.77e-28			cellular protein metabolic process	GO:0044267	110	1.52	4.44e-06	0.0003			protein metabolic process	GO:0019538	343	1.54	8.43e-18	9.45e-16			cellular metabolic process	GO:0044237	70	1.49	5.32e-05	0.0017			primary metabolic process	GO:0044238	128	1.43	7.7e-07	3.97e-05			protein catabolic process
	cellular component organization or biogenesis at cellular level	GO:0071841	235	2.49	1.76e-42	1.48e-40			RNA metabolic process	GO:0016070	274	1.96	6.13e-30	5.06e-28			mitochondrial membrane organization	GO:0007006	8	7.52	9.01e-06	0.0004			organic substance biosynthetic process	GO:1901576	390	1.47	7.41e-17	7.9e-15			intracellular protein transport	GO:0006886	12	3.71	0.0001	0.0028			B cell activation involved in immune response	GO:0002312	7	13.35	8.4e-07	4.11e-05			macromolecule catabolic process
	organic cyclic compound metabolic process	GO:1901360	316	2.06	2.7e-42	2.16e-40			ribosome biogenesis	GO:0042254	46	7.38	1.14e-27	8.97e-26			purine nucleoside biosynthetic process	GO:0042451	11	5.3	6.99e-06	0.0004			cellular biosynthetic process	GO:0044249	381	1.47	1.59e-16	1.61e-14			transport	GO:0006810	37	1.86	0.0001	0.0028			establishment of localization	GO:0051234	68	1.78	9.85e-07	4.59e-05			nitrogen compound metabolic process
	cellular process	GO:0009987	614	1.4	2.85e-41	2.18e-39			cellular process	GO:0009987	754	1.28	8.04e-27	6.04e-25			purine ribonucleoside biosynthetic process	GO:0046129	11	5.3	6.99e-06	0.0004			RNA metabolic process	GO:0016070	304	1.54	1.56e-15	1.51e-13			macromolecule metabolic process	GO:0043170	61	1.52	0.0001	0.0028			transport	GO:0006810	67	1.79	1.1e-06	4.9e-05			macromolecule localization
	cellular component organization	GO:0016043	261	2.27	9.12e-41	6.66e-39			ncRNA processing	GO:0034470	52	6.12	9.63e-27	6.92e-25			localization	GO:0051179	140	1.41	7.84e-06	0.0004			intracellular transport	GO:0046907	113	2.18	2.66e-15	2.46e-13			establishment of localization	GO:0051234	37	1.82	0.0002	0.0054			lymphocyte activation involved in immune response	GO:0002285	9	8.49	1.18e-06	5.02e-05			cellular nitrogen compound metabolic process
	cellular macromolecule metabolic process	GO:0044260	353	1.9	1.9e-40	1.33e-38			cellular component organization or biogenesis at cellular level	GO:0071841	241	1.89	1e-23	6.88e-22			heterocycle metabolic process	GO:0046483	153	1.37	1.17e-05	0.0005			macromolecule biosynthetic process	GO:0009059	318	1.45	6.56e-13	5.82e-11			cellular protein localization	GO:0034613	14	2.92	0.0003	0.0078			organic substance metabolic process	GO:0071704	132	1.4	1.8e-06	7.34e-05			organelle organization
	nitrogen compound metabolic process	GO:0006807	321	1.99	4.87e-40	3.27e-38			cellular biosynthetic process	GO:0044249	307	1.68	3.96e-22	2.62e-20			proton-transporting ATP synthase complex assembly	GO:0043461	3	40.44	1.5e-05	0.0006			RNA processing	GO:0006396	78	2.38	8.2e-13	6.99e-11			cellular macromolecule localization	GO:0070727	14	2.9	0.0004	0.0092			negative regulation of cellular process	GO:0048523	58	1.85	2.35e-06	9.2e-05			cellular protein modification process
	cellular component organization or biogenesis	GO:0071840	264	2.22	1.6e-39	1.03e-37			biosynthetic process	GO:0009058	316	1.66	4.81e-22	3.06e-20			proton-transporting ATP synthase complex biogenesis	GO:0070272	3	40.44	1.5e-05	0.0006			catabolic process	GO:0009056	176	1.71	9.56e-13	7.84e-11			small molecule metabolic process	GO:0044281	24	2.12	0.0004	0.0092			peptidyl-tyrosine dephosphorylation	GO:0035335	6	14.71	2.9e-06	0.0001			protein modification process
	DNA repair	GO:0006281	73	6.66	5.05e-39	3.14e-37			cellular protein metabolic process	GO:0044267	238	1.84	1.15e-21	7.04e-20			ribonucleoside biosynthetic process	GO:0042455	11	4.84	1.69e-05	0.0006			cellular macromolecule biosynthetic process	GO:0034645	309	1.45	2.09e-12	1.65e-10			cellular protein metabolic process	GO:0044267	33	1.82	0.0004	0.0092			cytoskeleton organization	GO:0007010	24	2.88	3.97e-06	0.0001			protein ubiquitination
	response to DNA damage stimulus	GO:0006974	86	5.46	9.04e-39	5.42e-37			organic substance biosynthetic process	GO:1901576	310	1.65	2.49e-21	1.47e-19			nucleoside biosynthetic process	GO:0009163	11	4.84	1.69e-05	0.0006			organic substance catabolic process	GO:1901575	164	1.73	2.47e-12	1.88e-10											organelle organization	GO:0006996	45	2.06	2.89e-06	0.0001			heterocycle metabolic process
	chromosome segregation	GO:0007059	49	11.4	1.04e-38	6.02e-37			cellular component organization or biogenesis	GO:0071840	276	1.72	2.59e-21	1.48e-19			translation	GO:0006412	36	2.17	1.37e-05	0.0006			cellular catabolic process	GO:0044248	153	1.75	4.58e-12	3.37e-10											single-organism metabolic process	GO:0044710	135	1.37	3.68e-06	0.0001			intracellular transport
	cellular metabolic process	GO:0044237	421	1.69	1.72e-38	9.63e-37			mRNA metabolic process	GO:0016071	63	3.91	9.16e-21	5.04e-19			small molecule metabolic process	GO:0044281	74	1.64	1.73e-05	0.0006			protein transport	GO:0015031	121	1.87	1.56e-11	1.08e-09											regulation of actin polymerization or depolymerization	GO:0008064	8	7.89	8.1e-06	0.0002			organic cyclic compound metabolic process
	primary metabolic process	GO:0044238	424	1.69	2.33e-38	1.26e-36			rRNA processing	GO:0006364	33	7.54	1.48e-20	7.89e-19			cellular aromatic compound metabolic process	GO:0006725	153	1.37	1.51e-05	0.0006			establishment of protein localization	GO:0045184	125	1.85	1.57e-11	1.08e-09											regulation of actin filament length	GO:0030832	8	7.8	8.82e-06	0.0002			vesicle-mediated transport
	organic substance metabolic process	GO:0071704	438	1.65	9.9e-38	5.19e-36			rRNA metabolic process	GO:0016072	33	7.25	6.03e-20	3.11e-18			organic cyclic compound metabolic process	GO:1901360	157	1.36	1.65e-05	0.0006			oxidation-reduction process	GO:0055114	110	1.91	3.54e-11	2.36e-09											leukocyte activation involved in immune response	GO:0002366	10	6.13	5.95e-06	0.0002			macromolecule modification
	macromolecule metabolic process	GO:0043170	376	1.77	4.02e-37	2.05e-35			cellular macromolecule biosynthetic process	GO:0034645	256	1.7	8.81e-19	4.32e-17			purine ribonucleotide biosynthetic process	GO:0009152	10	5.18	2.2e-05	0.0007			protein localization	GO:0008104	148	1.71	5.84e-11	3.77e-09											cell activation involved in immune response	GO:0002263	10	6.13	5.95e-06	0.0002			nucleobase-containing compound metabolic process
	microtubule-based process	GO:0007017	74	5.84	1.83e-35	9.04e-34			macromolecule biosynthetic process	GO:0009059	261	1.69	8.9e-19	4.32e-17			cofactor metabolic process	GO:0051186	18	3.14	2.07e-05	0.0007			localization	GO:0051179	343	1.37	1.34e-10	8.4e-09											regulation of T cell activation	GO:0050863	11	5.22	9.64e-06	0.0002			localization
	single-organism metabolic process	GO:0044710	443	1.6	6.84e-35	3.28e-33			protein metabolic process	GO:0019538	262	1.67	3.68e-18	1.74e-16			protein metabolic process	GO:0019538	125	1.42	2.13e-05	0.0007			macromolecule modification	GO:0043412	218	1.51	2.02e-10	1.23e-08											regulation of cellular component organization	GO:0051128	33	2.32	6.54e-06	0.0002			cellular aromatic compound metabolic process
	metabolic process	GO:0008152	462	1.55	1.08e-33	5.04e-32			translation	GO:0006412	84	2.83	6.55e-18	3.01e-16			proton transport	GO:0015992	10	5.05	2.76e-05	0.0008			cellular localization	GO:0051641	163	1.62	4.09e-10	2.42e-08											immune system process	GO:0002376	35	2.22	8.53e-06	0.0002			modification-dependent macromolecule catabolic process
	microtubule cytoskeleton organization	GO:0000226	60	7	1.64e-33	7.44e-32			mRNA processing	GO:0006397	52	3.77	1.24e-16	5.54e-15			hydrogen transport	GO:0006818	10	4.99	3.08e-05	0.0009			phosphorus metabolic process	GO:0006793	236	1.47	4.41e-10	2.54e-08											macromolecule localization	GO:0033036	39	2.09	9.94e-06	0.0002			phosphate-containing compound metabolic process
	regulation of cell cycle	GO:0051726	87	4.59	2.72e-33	1.2e-31			organelle organization	GO:0006996	161	1.94	1.41e-16	6.13e-15			organelle organization	GO:0006996	74	1.59	4.45e-05	0.0013			transport	GO:0006810	283	1.41	5.6e-10	3.14e-08											cellular protein modification process	GO:0006464	49	1.89	1.02e-05	0.0002			phosphorus metabolic process
	DNA-dependent DNA replication	GO:0006261	32	15.48	6.16e-31	2.65e-29			cellular component biogenesis	GO:0044085	135	2.08	2.52e-16	1.07e-14			ribonucleotide biosynthetic process	GO:0009260	10	4.7	5.19e-05	0.0014			mRNA processing	GO:0006397	50	2.56	8.4e-10	4.59e-08											protein modification process	GO:0036211	49	1.89	1.02e-05	0.0002			establishment of localization
	chromosome organization	GO:0051276	86	4.29	1.15e-30	4.83e-29			RNA splicing	GO:0008380	45	4.17	2.9e-16	1.2e-14			nucleobase-containing compound metabolic process	GO:0006139	146	1.35	5.19e-05	0.0014			macromolecule localization	GO:0033036	161	1.61	9.06e-10	4.83e-08											negative regulation of biological process	GO:0048519	61	1.75	8.54e-06	0.0002			nucleotide metabolic process
	regulation of cell cycle process	GO:0010564	61	5.81	3.18e-29	1.3e-27			DNA repair	GO:0006281	51	3.45	9.54e-15	3.84e-13			organonitrogen compound metabolic process	GO:1901564	59	1.69	5.77e-05	0.0016			establishment of localization in cell	GO:0051649	142	1.66	1.18e-09	6.13e-08											anatomical structure development	GO:0048856	70	1.67	7.59e-06	0.0002			nucleobase-containing small molecule metabolic process
	cellular response to stress	GO:0033554	103	3.34	2.14e-27	8.55e-26			tRNA metabolic process	GO:0006399	29	5.61	2.1e-14	8.26e-13			ribose phosphate biosynthetic process	GO:0046390	10	4.54	6.98e-05	0.0018			cellular component organization or biogenesis at cellular level	GO:0071841	257	1.43	1.21e-09	6.14e-08											organic substance transport	GO:0071702	40	2.03	1.48e-05	0.0003			nucleoside phosphate metabolic process
	DNA conformation change	GO:0071103	38	8.77	1.81e-25	7.07e-24			response to DNA damage stimulus	GO:0006974	62	2.92	3.63e-14	1.39e-12			energy derivation by oxidation of organic compounds	GO:0015980	13	3.58	7.67e-05	0.0019			establishment of localization	GO:0051234	285	1.39	1.43e-09	7.09e-08											developmental process	GO:0032502	76	1.6	1.2e-05	0.0003			small molecule metabolic process
	spindle organization	GO:0007051	27	12.28	6.58e-23	2.51e-21			cellular component organization at cellular level	GO:0071842	201	1.64	4.44e-13	1.67e-11			organic substance catabolic process	GO:1901575	62	1.65	7.27e-05	0.0019			macromolecule catabolic process	GO:0009057	76	2.04	2.28e-09	1.1e-07											actin polymerization or depolymerization	GO:0008154	8	6.8	2.43e-05	0.0005			ubiquitin-dependent protein catabolic process
	cellular macromolecule biosynthetic process	GO:0034645	214	1.91	2.79e-22	1.04e-20			cellular component organization	GO:0016043	235	1.52	9.55e-12	3.51e-10			proton-transporting two-sector ATPase complex assembly	GO:0070071	3	24.26	0.0001	0.0023			protein modification process	GO:0036211	207	1.49	2.51e-09	1.14e-07											macromolecule modification	GO:0043412	49	1.82	2.59e-05	0.0006			transport
	macromolecule biosynthetic process	GO:0009059	217	1.89	6.01e-22	2.19e-20			DNA metabolic process	GO:0006259	74	2.3	2.34e-11	8.4e-10			catabolic process	GO:0009056	65	1.59	0.0001	0.0023			cellular protein modification process	GO:0006464	207	1.49	2.51e-09	1.14e-07											immune effector process	GO:0002252	16	3.29	3.46e-05	0.0007			modification-dependent protein catabolic process
	organic substance biosynthetic process	GO:1901576	248	1.78	7.04e-22	2.51e-20			mitochondrion organization	GO:0007005	33	3.55	2.34e-10	8.22e-09			organic substance biosynthetic process	GO:1901576	141	1.34	9.26e-05	0.0023			organic cyclic compound biosynthetic process	GO:1901362	266	1.4	2.52e-09	1.14e-07											immune system development	GO:0002520	20	2.83	3.3e-05	0.0007			cellular component organization or biogenesis at cellular level
	cellular biosynthetic process	GO:0044249	242	1.78	2.81e-21	9.83e-20			cellular response to stress	GO:0033554	85	2.04	3.22e-10	1.11e-08			biosynthetic process	GO:0009058	142	1.33	0.0001	0.0023			mRNA metabolic process	GO:0016071	54	2.37	3.12e-09	1.39e-07											protein localization	GO:0008104	34	2.11	3.19e-05	0.0007			cellular macromolecule catabolic process
	biosynthetic process	GO:0009058	249	1.76	2.88e-21	9.87e-20			regulation of macromolecule metabolic process	GO:0060255	239	1.44	1.25e-09	4.21e-08			pentose metabolic process	GO:0019321	4	12.44	0.0002	0.0039			small molecule metabolic process	GO:0044281	176	1.54	3.39e-09	1.47e-07											regulation of signal transduction	GO:0009966	37	2.02	3.8e-05	0.0007			cellular protein catabolic process
	DNA packaging	GO:0006323	29	8.75	1.04e-19	3.49e-18			methylation	GO:0032259	33	3.27	2.05e-09	6.77e-08			mitochondrial respiratory chain complex I biogenesis	GO:0097031	4	12.44	0.0002	0.0039			heterocycle biosynthetic process	GO:0018130	258	1.4	5.15e-09	2.18e-07											cellular protein metabolic process	GO:0044267	58	1.7	3.31e-05	0.0007			organonitrogen compound metabolic process
	interphase	GO:0051325	39	5.88	2.66e-19	8.76e-18			tRNA processing	GO:0008033	18	5.36	3.99e-09	1.29e-07			purine ribonucleoside diphosphate metabolic process	GO:0009179	4	12.44	0.0002	0.0039			cellular component organization or biogenesis	GO:0071840	307	1.35	5.21e-09	2.18e-07											protein metabolic process	GO:0019538	67	1.62	3.32e-05	0.0007			cellular component organization at cellular level
	cell cycle arrest	GO:0007050	41	5.48	4.86e-19	1.57e-17			regulation of metabolic process	GO:0019222	271	1.36	2.2e-08	6.99e-07			NADH dehydrogenase complex assembly	GO:0010257	4	12.44	0.0002	0.0039			RNA splicing	GO:0008380	41	2.69	6.77e-09	2.63e-07											system development	GO:0048731	60	1.67	4.16e-05	0.0008			cellular component organization or biogenesis
	negative regulation of cell cycle	GO:0045786	46	4.82	7.21e-19	2.28e-17			electron transport chain	GO:0022900	21	4.17	2.54e-08	7.92e-07			mitochondrial respiratory chain complex I assembly	GO:0032981	4	12.44	0.0002	0.0039			phosphate-containing compound metabolic process	GO:0006796	226	1.44	6.66e-09	2.63e-07											positive regulation of biological process	GO:0048518	63	1.64	4.03e-05	0.0008			proteolysis involved in cellular protein catabolic process
	regulation of cell cycle arrest	GO:0071156	33	6.66	3.02e-18	9.39e-17			generation of precursor metabolites and energy	GO:0006091	36	2.79	2.95e-08	9.02e-07			purine nucleoside diphosphate metabolic process	GO:0009135	4	12.44	0.0002	0.0039			nucleobase-containing compound biosynthetic process	GO:0034654	253	1.41	6.41e-09	2.63e-07											somatic recombination of immunoglobulin genes involved in immune response	GO:0002204	5	11.92	5.81e-05	0.0009			carbohydrate derivative metabolic process
	meiosis	GO:0007126	31	6.8	1.72e-17	5.16e-16			protein modification by small protein conjugation or removal	GO:0070647	47	2.38	3.94e-08	1.16e-06			pigment biosynthetic process	GO:0046148	6	6.74	0.0002	0.0039			cellular nitrogen compound biosynthetic process	GO:0044271	262	1.39	6.78e-09	2.63e-07											isotype switching	GO:0045190	5	11.92	5.81e-05	0.0009			organophosphate metabolic process
	M phase of meiotic cell cycle	GO:0051327	31	6.8	1.72e-17	5.16e-16			regulation of cellular metabolic process	GO:0031323	237	1.39	3.91e-08	1.16e-06			pigment metabolic process	GO:0042440	7	5.78	0.0002	0.0039			aromatic compound biosynthetic process	GO:0019438	256	1.4	8.97e-09	3.41e-07											somatic diversification of immunoglobulins involved in immune response	GO:0002208	5	11.92	5.81e-05	0.0009			cellular localization
	interphase of mitotic cell cycle	GO:0051329	36	5.65	2.47e-17	7.28e-16			chromosome organization	GO:0051276	58	2.15	4.16e-08	1.21e-06			oxidoreduction coenzyme metabolic process	GO:0006733	8	4.83	0.0002	0.0039			cellular protein catabolic process	GO:0044257	50	2.36	1.31e-08	4.9e-07											positive regulation of binding	GO:0051099	7	7.15	5.7e-05	0.0009			tRNA aminoacylation for protein translation
	cell cycle checkpoint	GO:0000075	30	6.98	2.59e-17	7.5e-16			heterocycle biosynthetic process	GO:0018130	189	1.45	4.79e-08	1.36e-06			tetrapyrrole biosynthetic process	GO:0033014	5	8.42	0.0003	0.0052			protein catabolic process	GO:0030163	60	2.16	1.53e-08	5.62e-07											regulation of biological quality	GO:0065008	46	1.81	5.65e-05	0.0009			cellular component organization
	cytoskeleton organization	GO:0007010	72	3.06	2.76e-17	7.85e-16			oxidation-reduction process	GO:0055114	77	1.89	5.75e-08	1.61e-06			tetrapyrrole metabolic process	GO:0033013	6	6.56	0.0003	0.0052			cellular macromolecule catabolic process	GO:0044265	60	2.12	2.96e-08	1.07e-06											multicellular organismal development	GO:0007275	67	1.59	5.58e-05	0.0009			amino acid activation
	cellular macromolecular complex subunit organization	GO:0034621	58	3.58	3.8e-17	1.06e-15			macromolecule modification	GO:0043412	155	1.52	6.51e-08	1.79e-06			carbohydrate derivative transport	GO:1901264	6	6.39	0.0003	0.0052			organonitrogen compound metabolic process	GO:1901564	140	1.59	3e-08	1.07e-06											biological regulation	GO:0065007	141	1.3	5.13e-05	0.0009			tRNA aminoacylation
	meiotic cell cycle	GO:0051321	31	6.56	5.04e-17	1.39e-15			cellular nitrogen compound biosynthetic process	GO:0044271	191	1.44	8.93e-08	2.42e-06			mitochondrial transport	GO:0006839	8	4.76	0.0003	0.0052			carbohydrate derivative metabolic process	GO:1901135	106	1.72	3.25e-08	1.14e-06											neuron projection development	GO:0031175	18	2.89	6.13e-05	0.001			cell division
	regulation of mitotic cell cycle	GO:0007346	39	5.01	8.45e-17	2.29e-15			aromatic compound biosynthetic process	GO:0019438	187	1.44	9.64e-08	2.57e-06			carbohydrate derivative biosynthetic process	GO:1901137	21	2.35	0.0003	0.0052			proteolysis involved in cellular protein catabolic process	GO:0051603	48	2.34	3.58e-08	1.23e-06											hemopoiesis	GO:0030097	18	2.88	6.58e-05	0.001			cell cycle
	mitotic spindle organization	GO:0007052	16	16.25	1.47e-16	3.92e-15			protein modification by small protein conjugation	GO:0032446	41	2.46	1.16e-07	3.04e-06			carbohydrate metabolic process	GO:0005975	28	2.04	0.0003	0.0052			cellular component organization at cellular level	GO:0071842	241	1.39	4.13e-08	1.4e-06											regulation of establishment of protein localization	GO:0070201	13	3.63	7.04e-05	0.0011			nucleoside triphosphate catabolic process
	DNA recombination	GO:0006310	32	5.87	4.71e-16	1.24e-14			cell division	GO:0051301	45	2.33	1.4e-07	3.61e-06			cellular biosynthetic process	GO:0044249	135	1.32	0.0003	0.0052			Golgi vesicle transport	GO:0048193	24	3.55	4.26e-08	1.42e-06											establishment of protein localization	GO:0045184	28	2.22	7.06e-05	0.0011			purine ribonucleoside metabolic process
	regulation of macromolecule metabolic process	GO:0060255	207	1.68	5.11e-15	1.32e-13			mRNA splicing, via spliceosome	GO:0000398	17	4.47	1.85e-07	4.63e-06			ATP synthesis coupled proton transport	GO:0015986	4	10.78	0.0004	0.006			cellular component organization	GO:0016043	291	1.33	9.46e-08	3.1e-06											programmed cell death	GO:0012501	33	2.05	7.48e-05	0.0011			establishment of localization in cell
	regulation of metabolic process	GO:0019222	237	1.6	6.14e-15	1.56e-13			RNA splicing, via transesterification reactions with bulged adenosine as nucleophile	GO:0000377	17	4.47	1.85e-07	4.63e-06			energy coupled proton transport, down electrochemical gradient	GO:0015985	4	10.78	0.0004	0.006			organelle organization	GO:0006996	173	1.47	1.16e-07	3.75e-06											immunoglobulin production involved in immunoglobulin mediated immune response	GO:0002381	5	10.22	0.0001	0.0012			organic substance transport
	regulation of cellular metabolic process	GO:0031323	211	1.66	6.54e-15	1.64e-13			RNA splicing, via transesterification reactions	GO:0000375	17	4.42	2.21e-07	5.45e-06			heme metabolic process	GO:0042168	5	7.78	0.0004	0.006			electron transport chain	GO:0022900	23	3.22	5.15e-07	1.57e-05											somatic recombination of immunoglobulin gene segments	GO:0016447	5	10.22	0.0001	0.0012			purine nucleoside metabolic process
	regulation of primary metabolic process	GO:0080090	207	1.67	8.66e-15	2.14e-13			regulation of primary metabolic process	GO:0080090	228	1.36	2.68e-07	6.51e-06			purine ribonucleoside triphosphate biosynthetic process	GO:0009206	7	5.24	0.0004	0.006			vesicle-mediated transport	GO:0016192	83	1.75	4.97e-07	1.57e-05											regulation of B cell activation	GO:0050864	7	6.68	8.86e-05	0.0012			cristae formation
	response to stress	GO:0006950	136	1.96	1.26e-14	3.07e-13			protein ubiquitination	GO:0016567	38	2.48	2.81e-07	6.73e-06			nicotinamide nucleotide metabolic process	GO:0046496	7	5.24	0.0004	0.006			regulation of cellular metabolic process	GO:0031323	312	1.29	5.09e-07	1.57e-05											positive regulation of cell activation	GO:0050867	10	4.38	0.0001	0.0012			ribonucleoside metabolic process
	double-strand break repair	GO:0006302	24	7.31	1.3e-14	3.12e-13			regulation of gene expression	GO:0010468	193	1.41	2.96e-07	6.99e-06			purine nucleoside triphosphate biosynthetic process	GO:0009145	7	5.15	0.0004	0.006			regulation of metabolic process	GO:0019222	357	1.26	5.01e-07	1.57e-05											regulation of protein transport	GO:0051223	12	3.68	0.0001	0.0012			endosomal transport
	regulation of microtubule cytoskeleton organization	GO:0070507	22	8.08	1.77e-14	4.19e-13			DNA recombination	GO:0006310	24	3.27	3.22e-07	7.49e-06			ribonucleoside triphosphate biosynthetic process	GO:0009201	7	5.05	0.0004	0.006			transcription, DNA-dependent	GO:0006351	222	1.36	8.48e-07	2.55e-05											regulation of protein localization	GO:0032880	14	3.36	8.73e-05	0.0012			carbohydrate derivative catabolic process
	DNA replication initiation	GO:0006270	12	20.31	2.23e-14	5.2e-13			cellular macromolecule catabolic process	GO:0044265	45	2.25	3.67e-07	8.42e-06			ATP metabolic process	GO:0046034	12	3.21	0.0004	0.006			endosomal transport	GO:0016197	21	3.32	9.48e-07	2.78e-05											actin cytoskeleton organization	GO:0030036	14	3.25	0.0001	0.0012			purine ribonucleotide metabolic process
	mitotic sister chromatid segregation	GO:0000070	16	12.5	2.9e-14	6.67e-13			organic cyclic compound biosynthetic process	GO:1901362	189	1.41	3.88e-07	8.78e-06			protein complex biogenesis	GO:0070271	34	1.88	0.0004	0.006			regulation of primary metabolic process	GO:0080090	304	1.29	9.54e-07	2.78e-05											regulation of response to stress	GO:0080134	19	2.7	9.56e-05	0.0012			early endosome to late endosome transport
	cellular component assembly at cellular level	GO:0071844	78	2.56	2.95e-14	6.69e-13			cofactor biosynthetic process	GO:0051188	18	4.03	4.18e-07	9.33e-06			protein complex assembly	GO:0006461	34	1.88	0.0004	0.006			RNA biosynthetic process	GO:0032774	222	1.36	1.03e-06	2.97e-05											positive regulation of response to stimulus	GO:0048584	26	2.25	0.0001	0.0012			protein polyubiquitination
	macromolecular complex subunit organization	GO:0043933	79	2.53	3.72e-14	8.33e-13			nucleobase-containing compound biosynthetic process	GO:0034654	181	1.42	4.4e-07	9.69e-06			pyridine nucleotide metabolic process	GO:0019362	7	4.97	0.0005	0.0073			cell redox homeostasis	GO:0045454	15	4.28	1.17e-06	3.32e-05											protein transport	GO:0015031	27	2.24	8.36e-05	0.0012			RNA splicing
	regulation of chromosome segregation	GO:0051983	13	17.22	3.92e-14	8.66e-13			organelle fission	GO:0048285	36	2.5	4.69e-07	1.02e-05			gene expression	GO:0010467	130	1.31	0.0005	0.0073			modification-dependent protein catabolic process	GO:0019941	41	2.22	1.37e-06	3.84e-05											cell proliferation	GO:0008283	32	2.07	8.18e-05	0.0012			generation of precursor metabolites and energy
	sister chromatid segregation	GO:0000819	16	12.19	4.69e-14	1.02e-12			cofactor metabolic process	GO:0051186	29	2.83	4.79e-07	1.03e-05			nucleoside triphosphate biosynthetic process	GO:0009142	7	4.8	0.0006	0.0083			translation	GO:0006412	74	1.76	1.59e-06	4.4e-05											apoptotic process	GO:0006915	32	2.02	0.0001	0.0012			mRNA metabolic process
	regulation of nitrogen compound metabolic process	GO:0051171	173	1.74	6.83e-14	1.47e-12			coenzyme metabolic process	GO:0006732	26	3.02	5.32e-07	1.13e-05			cellular carbohydrate metabolic process	GO:0044262	14	2.75	0.0006	0.0083			modification-dependent macromolecule catabolic process	GO:0043632	41	2.2	1.78e-06	4.86e-05											phosphate-containing compound metabolic process	GO:0006796	50	1.71	0.0001	0.0012			purine ribonucleoside triphosphate catabolic process
	regulation of microtubule-based process	GO:0032886	23	7.15	7.77e-14	1.63e-12			nuclear division	GO:0000280	34	2.51	8.41e-07	1.74e-05			cellular component organization or biogenesis at cellular level	GO:0071841	98	1.38	0.0006	0.0083			membrane fusion	GO:0061025	17	3.72	1.95e-06	5.26e-05											cellular macromolecule metabolic process	GO:0044260	94	1.42	8.84e-05	0.0012			ribonucleoside triphosphate catabolic process
	cellular nitrogen compound biosynthetic process	GO:0044271	172	1.75	7.68e-14	1.63e-12			mitosis	GO:0007067	34	2.51	8.41e-07	1.74e-05			cellular component organization or biogenesis	GO:0071840	119	1.33	0.0006	0.0083			ubiquitin-dependent protein catabolic process	GO:0006511	40	2.21	2.04e-06	5.43e-05											regulation of isotype switching to IgG isotypes	GO:0048302	3	25.75	0.0002	0.0021			purine nucleoside triphosphate catabolic process
	chromatin organization	GO:0006325	51	3.3	8.27e-14	1.71e-12			coenzyme biosynthetic process	GO:0009108	15	4.41	1.18e-06	2.41e-05			RNA processing	GO:0006396	26	2.01	0.0007	0.0094			protein modification by small protein conjugation or removal	GO:0070647	54	1.93	2.81e-06	7.39e-05											isotype switching to IgG isotypes	GO:0048291	3	23.41	0.0002	0.0021			purine ribonucleotide catabolic process
	regulation of nucleobase-containing compound metabolic process	GO:0019219	171	1.75	8.88e-14	1.82e-12			chromatin modification	GO:0016568	41	2.25	1.22e-06	2.43e-05			organic substance transport	GO:0071702	63	1.51	0.0007	0.0094			organic substance transport	GO:0071702	152	1.44	2.89e-06	7.51e-05											somatic diversification of immunoglobulins	GO:0016445	5	9.54	0.0002	0.0021			ribonucleotide catabolic process
	regulation of organelle organization	GO:0033043	50	3.33	1.06e-13	2.14e-12			carboxylic acid metabolic process	GO:0019752	58	1.94	1.21e-06	2.43e-05											cellular protein localization	GO:0034613	81	1.67	3.62e-06	9.29e-05											negative regulation of T cell activation	GO:0050868	6	7.36	0.0002	0.0021			purine ribonucleoside catabolic process
	aromatic compound biosynthetic process	GO:0019438	168	1.75	1.46e-13	2.92e-12			amino acid activation	GO:0043038	11	5.79	1.87e-06	3.61e-05											ncRNA metabolic process	GO:0034660	35	2.26	5.12e-06	0.0001											leukocyte differentiation	GO:0002521	13	3.24	0.0002	0.0021			purine nucleoside catabolic process
	cellular component assembly	GO:0022607	97	2.21	1.52e-13	3e-12			tRNA aminoacylation	GO:0043039	11	5.79	1.87e-06	3.61e-05											cellular macromolecule localization	GO:0070727	81	1.67	4.41e-06	0.0001											positive regulation of immune system process	GO:0002684	15	2.93	0.0002	0.0021			ribonucleoside catabolic process
	heterocycle biosynthetic process	GO:0018130	168	1.74	1.96e-13	3.83e-12			M phase of mitotic cell cycle	GO:0000087	34	2.43	1.88e-06	3.61e-05											organophosphate metabolic process	GO:0019637	105	1.55	4.33e-06	0.0001											hematopoietic or lymphoid organ development	GO:0048534	18	2.69	0.0002	0.0021			nucleoside catabolic process
	regulation of DNA metabolic process	GO:0051052	32	4.78	1.99e-13	3.84e-12			cellular catabolic process	GO:0044248	99	1.6	2.08e-06	3.95e-05											regulation of macromolecule metabolic process	GO:0060255	298	1.27	4.51e-06	0.0001											neuron development	GO:0048666	19	2.54	0.0002	0.0021			ribonucleotide metabolic process
	nucleobase-containing compound biosynthetic process	GO:0034654	165	1.75	2.61e-13	4.98e-12			cell cycle	GO:0007049	84	1.67	2.7e-06	5.07e-05											cofactor metabolic process	GO:0051186	33	2.27	8.67e-06	0.0002											intracellular protein kinase cascade	GO:0007243	22	2.38	0.0002	0.0021			ribose phosphate metabolic process
	organic cyclic compound biosynthetic process	GO:1901362	171	1.72	3.12e-13	5.89e-12			catabolic process	GO:0009056	112	1.54	3.33e-06	6.18e-05											cellular component biogenesis	GO:0044085	133	1.45	9.02e-06	0.0002											vesicle-mediated transport	GO:0016192	21	2.37	0.0002	0.0021			nucleoside triphosphate metabolic process
	spindle assembly	GO:0051225	15	12.03	3.7e-13	6.9e-12			oxoacid metabolic process	GO:0043436	59	1.86	3.86e-06	7.09e-05											coenzyme metabolic process	GO:0006732	29	2.38	1.26e-05	0.0003											regulation of cell proliferation	GO:0042127	27	2.15	0.0002	0.0021			nucleoside metabolic process
	cellular macromolecular complex assembly	GO:0034622	47	3.36	4.05e-13	7.47e-12			small molecule metabolic process	GO:0044281	121	1.5	4.22e-06	7.66e-05											organophosphate biosynthetic process	GO:0090407	48	1.92	1.18e-05	0.0003											cell death	GO:0008219	33	1.93	0.0002	0.0021			nucleobase-containing compound catabolic process
	negative regulation of cellular process	GO:0048523	156	1.77	4.99e-13	9.11e-12			RNA catabolic process	GO:0006401	15	3.94	5.01e-06	9e-05											cellular membrane fusion	GO:0006944	15	3.53	1.57e-05	0.0004											regulation of cell communication	GO:0010646	39	1.83	0.0002	0.0021			replacement ossification
	cellular component biogenesis	GO:0044085	101	2.1	1.11e-12	2e-11			cellular component assembly at cellular level	GO:0071844	71	1.73	5.55e-06	9.86e-05											regulation of RNA metabolic process	GO:0051252	213	1.31	1.82e-05	0.0004											regulation of signaling	GO:0023051	39	1.83	0.0002	0.0021			endochondral ossification
	attachment of spindle microtubules to chromosome	GO:0051313	11	18.62	1.14e-12	2.04e-11			tRNA aminoacylation for protein translation	GO:0006418	10	5.65	6.91e-06	0.0001											regulation of nitrogen compound metabolic process	GO:0051171	243	1.29	1.62e-05	0.0004											phosphorus metabolic process	GO:0006793	50	1.67	0.0002	0.0021			vacuolar transport
	cellular process involved in reproduction	GO:0048610	44	3.39	1.66e-12	2.93e-11			mRNA catabolic process	GO:0006402	13	4.26	8.86e-06	0.0001											mRNA transport	GO:0051028	15	3.42	2.26e-05	0.0005											positive regulation of cellular process	GO:0048522	56	1.62	0.0002	0.0021			mitochondrial membrane organization
	regulation of biosynthetic process	GO:0009889	165	1.68	5.91e-12	1.03e-10			regulation of response to DNA damage stimulus	GO:2001020	14	4.06	7.29e-06	0.0001											regulation of transcription, DNA-dependent	GO:0006355	208	1.31	2.26e-05	0.0005											negative regulation of antigen receptor-mediated signaling pathway	GO:0050858	3	21.46	0.0003	0.0028			response to unfolded protein
	G2/M transition of mitotic cell cycle	GO:0000086	16	9.2	7.43e-12	1.29e-10			protein folding	GO:0006457	20	3.1	7.01e-06	0.0001											regulation of RNA biosynthetic process	GO:2001141	208	1.31	2.49e-05	0.0005											somatic cell DNA recombination	GO:0016444	5	8.76	0.0003	0.0028			tRNA metabolic process
	regulation of cellular biosynthetic process	GO:0031326	163	1.68	8.1e-12	1.39e-10			cellular macromolecular complex assembly	GO:0034622	40	2.12	6.78e-06	0.0001											regulation of nucleobase-containing compound metabolic process	GO:0019219	239	1.28	2.46e-05	0.0005											somatic diversification of immune receptors via germline recombination within a single locus	GO:0002562	5	8.76	0.0003	0.0028			DNA repair
	maintenance of fidelity involved in DNA-dependent DNA replication	GO:0045005	9	22.85	8.5e-12	1.44e-10			chromatin organization	GO:0006325	43	2.06	6.31e-06	0.0001											intracellular protein transport	GO:0006886	57	1.75	2.96e-05	0.0006											somatic diversification of immune receptors	GO:0002200	5	8.25	0.0003	0.0028			purine nucleotide catabolic process
	negative regulation of biological process	GO:0048519	165	1.68	8.63e-12	1.45e-10			ribose phosphate metabolic process	GO:0019693	47	2	5.74e-06	0.0001											carbohydrate metabolic process	GO:0005975	60	1.73	2.63e-05	0.0006											regulation of actin filament polymerization	GO:0030833	6	6.52	0.0003	0.0028			response to DNA damage stimulus
	centrosome organization	GO:0051297	16	8.71	1.9e-11	3.16e-10			nucleoside metabolic process	GO:0009116	50	1.95	6.04e-06	0.0001											regulation of biosynthetic process	GO:0009889	239	1.28	2.63e-05	0.0006											protein dephosphorylation	GO:0006470	8	4.84	0.0003	0.0028			nucleoside phosphate catabolic process
	regulation of macromolecule biosynthetic process	GO:0010556	157	1.69	2.01e-11	3.31e-10			organic acid metabolic process	GO:0006082	59	1.82	6.98e-06	0.0001											generation of precursor metabolites and energy	GO:0006091	37	2.02	3.57e-05	0.0007											B cell activation	GO:0042113	9	4.34	0.0003	0.0028			cellular nitrogen compound catabolic process
	regulation of cellular macromolecule biosynthetic process	GO:2000112	154	1.7	2.04e-11	3.33e-10			organic substance catabolic process	GO:1901575	103	1.53	9.08e-06	0.0001											organic acid metabolic process	GO:0006082	74	1.62	3.2e-05	0.0007											death	GO:0016265	33	1.92	0.0003	0.0028			heterocycle catabolic process
	chromatin assembly or disassembly	GO:0006333	19	6.73	3.57e-11	5.76e-10			transcription, DNA-dependent	GO:0006351	161	1.4	6.73e-06	0.0001											regulation of macromolecule biosynthetic process	GO:0010556	228	1.28	3.22e-05	0.0007											regulation of localization	GO:0032879	32	1.91	0.0003	0.0028			oxoacid metabolic process
	chromatin assembly	GO:0031497	17	7.73	3.63e-11	5.8e-10			RNA biosynthetic process	GO:0032774	161	1.39	7.82e-06	0.0001											vacuolar transport	GO:0007034	11	4.19	3.91e-05	0.0008											regulation of cellular process	GO:0050794	126	1.29	0.0003	0.0028			positive regulation of macroautophagy
	macromolecular complex assembly	GO:0065003	68	2.38	3.89e-11	6.16e-10			regulation of nucleobase-containing compound metabolic process	GO:0019219	180	1.36	6.84e-06	0.0001											proteasomal protein catabolic process	GO:0010498	25	2.39	4.37e-05	0.0008											regulation of biological process	GO:0050789	133	1.28	0.0003	0.0028			response to topologically incorrect protein
	RNA metabolic process	GO:0016070	169	1.63	4.01e-11	6.29e-10			regulation of nitrogen compound metabolic process	GO:0051171	182	1.36	6.76e-06	0.0001											dephosphorylation	GO:0016311	38	1.99	4.09e-05	0.0008											actin filament-based process	GO:0030029	14	2.91	0.0004	0.0035			coenzyme metabolic process
	positive regulation of cell cycle process	GO:0090068	21	5.92	4.42e-11	6.87e-10			oxidative phosphorylation	GO:0006119	8	6.96	1.09e-05	0.0002											carbohydrate derivative biosynthetic process	GO:1901137	43	1.9	4.19e-05	0.0008											immune response	GO:0006955	19	2.4	0.0004	0.0035			purine-containing compound catabolic process
	microtubule organizing center organization	GO:0031023	16	7.86	1.04e-10	1.6e-09			ribonucleoprotein complex assembly	GO:0022618	13	4.14	1.23e-05	0.0002											carbohydrate derivative catabolic process	GO:1901136	56	1.74	4.11e-05	0.0008											cell projection organization	GO:0030030	21	2.3	0.0004	0.0035			purine ribonucleoside triphosphate metabolic process
	RNA biosynthetic process	GO:0032774	145	1.69	1.31e-10	2e-09			M phase	GO:0000279	41	2.05	1.26e-05	0.0002											proteolysis	GO:0006508	84	1.55	3.94e-05	0.0008											intracellular signal transduction	GO:0035556	35	1.83	0.0004	0.0035			ribonucleoside triphosphate metabolic process
	S phase	GO:0051320	14	9.27	1.36e-10	2.06e-09			ribonucleoside metabolic process	GO:0009119	47	1.93	1.43e-05	0.0002											nucleoside phosphate metabolic process	GO:0006753	80	1.57	4.51e-05	0.0009											response to stress	GO:0006950	42	1.71	0.0004	0.0035			purine nucleoside triphosphate metabolic process
	regulation of DNA replication	GO:0006275	19	6.23	1.51e-10	2.26e-09			macromolecule catabolic process	GO:0009057	50	1.9	1.1e-05	0.0002											oxoacid metabolic process	GO:0043436	72	1.6	5.28e-05	0.001											cellular developmental process	GO:0048869	51	1.61	0.0004	0.0035			aromatic compound catabolic process
	cytokinesis	GO:0000910	18	6.61	1.62e-10	2.41e-09			nucleobase-containing compound catabolic process	GO:0034655	52	1.87	1.22e-05	0.0002											nucleotide metabolic process	GO:0009117	79	1.57	5.07e-05	0.001											macromolecule metabolic process	GO:0043170	101	1.34	0.0004	0.0035			organic acid metabolic process
	meiosis I	GO:0007127	15	8.02	2.95e-10	4.34e-09			carbohydrate derivative metabolic process	GO:1901135	73	1.67	1.22e-05	0.0002											nucleobase-containing small molecule metabolic process	GO:0055086	83	1.55	5.21e-05	0.001											actin filament polymerization	GO:0030041	6	5.92	0.0005	0.0041			cellular response to stress
	attachment of spindle microtubules to kinetochore	GO:0008608	9	17.14	3.93e-10	5.69e-09			protein localization	GO:0008104	95	1.56	1.2e-05	0.0002											ncRNA processing	GO:0034470	27	2.25	6.72e-05	0.0012											cell junction organization	GO:0034330	7	5.13	0.0005	0.0041			nucleic acid metabolic process
	transcription, DNA-dependent	GO:0006351	143	1.67	3.93e-10	5.69e-09			organonitrogen compound metabolic process	GO:1901564	97	1.55	9.94e-06	0.0002											nicotinamide nucleotide biosynthetic process	GO:0019359	6	7.38	6.96e-05	0.0013											lymphocyte proliferation	GO:0046651	9	4	0.0005	0.0041			endosome to lysosome transport
	organelle assembly	GO:0070925	18	6.16	5.48e-10	7.86e-09			cellular protein modification process	GO:0006464	140	1.42	1.12e-05	0.0002											coenzyme biosynthetic process	GO:0009108	15	3.11	7.33e-05	0.0013											mononuclear cell proliferation	GO:0032943	9	3.98	0.0005	0.0041			autophagy
	regulation of cellular process	GO:0050794	357	1.3	6.37e-10	9.06e-09			protein modification process	GO:0036211	140	1.42	1.12e-05	0.0002											regulation of cellular macromolecule biosynthetic process	GO:2000112	220	1.27	8.37e-05	0.0015											lymphocyte differentiation	GO:0030098	10	3.64	0.0005	0.0041			regulation of DNA metabolic process
	protein-DNA complex subunit organization	GO:0071824	18	6.09	6.64e-10	9.37e-09			regulation of cellular macromolecule biosynthetic process	GO:2000112	167	1.37	1.49e-05	0.0002											proteasomal ubiquitin-dependent protein catabolic process	GO:0043161	23	2.39	9e-05	0.0016											T cell costimulation	GO:0031295	3	17.16	0.0006	0.0048			nucleotide catabolic process
	double-strand break repair via homologous recombination	GO:0000724	13	8.8	1.28e-09	1.79e-08			nuclear-transcribed mRNA catabolic process	GO:0000956	11	4.52	2.4e-05	0.0003											vesicle docking involved in exocytosis	GO:0006904	7	5.59	0.0001	0.0017											regulation of actin cytoskeleton organization	GO:0032956	8	4.26	0.0006	0.0048			organic cyclic compound catabolic process
	recombinational repair	GO:0000725	13	8.61	1.74e-09	2.41e-08			ribonucleoprotein complex subunit organization	GO:0071826	13	3.92	2.27e-05	0.0003											microtubule-based transport	GO:0010970	12	3.42	0.0001	0.0017											leukocyte proliferation	GO:0070661	9	3.84	0.0006	0.0048			regulation of translational elongation
	sister chromatid cohesion	GO:0007062	11	10.81	2.06e-09	2.81e-08			cellular macromolecular complex subunit organization	GO:0034621	43	1.97	2.03e-05	0.0003											cytoskeleton-dependent intracellular transport	GO:0030705	12	3.42	0.0001	0.0017											regulation of intracellular protein kinase cascade	GO:0010627	18	2.41	0.0006	0.0048			organophosphate catabolic process
	cell cycle cytokinesis	GO:0033205	11	10.81	2.06e-09	2.81e-08			ribonucleotide metabolic process	GO:0009259	45	1.93	2.11e-05	0.0003											vesicle organization	GO:0016050	15	3	0.0001	0.0017											positive regulation of B cell activation	GO:0050871	5	7.15	0.0007	0.0054			regulation of cellular metabolic process
	regulation of cellular component organization	GO:0051128	80	1.99	3.11e-09	4.21e-08			macromolecule localization	GO:0033036	106	1.5	1.84e-05	0.0003											small molecule catabolic process	GO:0044282	27	2.2	9.6e-05	0.0017											alpha-beta T cell activation	GO:0046631	6	5.66	0.0007	0.0054			establishment of protein localization to organelle
	DNA integrity checkpoint	GO:0031570	16	6.33	3.28e-09	4.41e-08			double-strand break repair	GO:0006302	15	3.39	3.27e-05	0.0004											single-organism catabolic process	GO:0044712	27	2.19	0.0001	0.0017											myeloid cell differentiation	GO:0030099	10	3.43	0.0007	0.0054			nicotinamide nucleotide metabolic process
	regulation of biological process	GO:0050789	372	1.27	3.95e-09	5.26e-08			cellular amino acid metabolic process	GO:0006520	24	2.54	2.86e-05	0.0004											DNA metabolic process	GO:0006259	71	1.56	0.0001	0.0017											neuron differentiation	GO:0030182	21	2.18	0.0007	0.0054			protein folding
	protein-DNA complex assembly	GO:0065004	16	6.25	4e-09	5.29e-08			carbohydrate derivative biosynthetic process	GO:1901137	34	2.12	3.23e-05	0.0004											regulation of cellular biosynthetic process	GO:0031326	232	1.26	0.0001	0.0017											lymphocyte costimulation	GO:0031294	3	16.09	0.0008	0.0059			RNA processing
	regulation of cytoskeleton organization	GO:0051493	29	3.53	4.22e-09	5.54e-08			purine ribonucleoside metabolic process	GO:0046128	45	1.9	3.34e-05	0.0004											NADP biosynthetic process	GO:0006741	3	15.98	0.0002	0.003											regulation of execution phase of apoptosis	GO:1900117	8	4.09	0.0008	0.0059			carboxylic acid metabolic process
	DNA geometric change	GO:0032392	10	11.72	4.51e-09	5.87e-08			cellular component assembly	GO:0022607	91	1.54	2.83e-05	0.0004											vesicle fusion	GO:0006906	8	4.73	0.0002	0.003											apoptotic signaling pathway	GO:0097190	8	4.09	0.0008	0.0059			DNA metabolic process
	microtubule anchoring	GO:0034453	11	9.86	6.36e-09	8.21e-08			regulation of macromolecule biosynthetic process	GO:0010556	169	1.35	2.83e-05	0.0004											establishment of protein localization to mitochondrion	GO:0072655	9	4.23	0.0002	0.003											protein complex subunit organization	GO:0071822	20	2.23	0.0008	0.0059			cellular protein localization
	spindle assembly involved in mitosis	GO:0090307	8	16.25	6.81e-09	8.73e-08			purine nucleoside metabolic process	GO:0042278	45	1.88	4e-05	0.0005											protein localization to mitochondrion	GO:0070585	9	4.11	0.0002	0.003											cellular protein localization	GO:0034613	20	2.22	0.0008	0.0059			cellular macromolecule localization
	nucleosome organization	GO:0034728	15	6.44	7.99e-09	1.01e-07			ribonucleoside biosynthetic process	GO:0042455	14	3.44	5.05e-05	0.0006											protein homotetramerization	GO:0051289	12	3.31	0.0002	0.003											cellular macromolecule localization	GO:0070727	20	2.21	0.0008	0.0059			organic substance biosynthetic process
	single organism reproductive process	GO:0044702	63	2.17	7.92e-09	1.01e-07			nucleoside biosynthetic process	GO:0009163	14	3.44	5.05e-05	0.0006											oxidoreduction coenzyme metabolic process	GO:0006733	13	3.1	0.0002	0.003											regulation of immunoglobulin production	GO:0002637	4	9.28	0.0009	0.0064			biosynthetic process
	mitotic anaphase	GO:0000090	6	26.12	8.34e-09	1.04e-07			cellular nitrogen compound catabolic process	GO:0044270	52	1.78	4.78e-05	0.0006											RNA transport	GO:0050658	15	2.92	0.0002	0.003											negative regulation of lymphocyte activation	GO:0051250	6	5.42	0.0009	0.0064			regulation of metabolic process
	regulation of RNA biosynthetic process	GO:2001141	135	1.62	9.76e-09	1.21e-07			regulation of cellular biosynthetic process	GO:0031326	173	1.33	5.17e-05	0.0006											establishment of RNA localization	GO:0051236	15	2.92	0.0002	0.003											negative regulation of protein transport	GO:0051224	6	5.36	0.0009	0.0064			cytokinesis
	chromosome condensation	GO:0030261	10	10.88	1.05e-08	1.3e-07			RNA modification	GO:0009451	10	4.52	5.6e-05	0.0007											nucleic acid transport	GO:0050657	15	2.92	0.0002	0.003											positive regulation of lymphocyte activation	GO:0051251	8	4.06	0.0009	0.0064			ATP catabolic process
	chromatin modification	GO:0016568	38	2.81	1.18e-08	1.45e-07			purine ribonucleotide metabolic process	GO:0009150	43	1.88	6.16e-05	0.0007											cofactor biosynthetic process	GO:0051188	17	2.69	0.0002	0.003											axonogenesis	GO:0007409	11	3.12	0.0009	0.0064			RNA metabolic process
	centrosome cycle	GO:0007098	11	9.31	1.26e-08	1.53e-07			heterocycle catabolic process	GO:0046700	52	1.77	5.59e-05	0.0007											chromatin modification	GO:0016568	45	1.75	0.0002	0.003											regulation of defense response	GO:0031347	11	3.1	0.001	0.0068			positive regulation of response to nutrient levels
	microtubule polymerization or depolymerization	GO:0031109	13	7.34	1.48e-08	1.79e-07			protein transport	GO:0015031	73	1.6	5.6e-05	0.0007											carboxylic acid metabolic process	GO:0019752	66	1.56	0.0002	0.003											positive regulation of intracellular protein kinase cascade	GO:0010740	12	2.91	0.001	0.0068			inner mitochondrial membrane organization
	regulation of transcription, DNA-dependent	GO:0006355	134	1.61	1.6e-08	1.92e-07			regulation of RNA metabolic process	GO:0051252	155	1.35	6.05e-05	0.0007											cellular component assembly	GO:0022607	116	1.39	0.0002	0.003											regulation of organelle organization	GO:0033043	14	2.62	0.001	0.0068			positive regulation of response to extracellular stimulus
	regulation of gene expression	GO:0010468	156	1.54	1.8e-08	2.14e-07			posttranscriptional regulation of gene expression	GO:0010608	34	2.04	6.9e-05	0.0008											regulation of gene expression	GO:0010468	240	1.24	0.0002	0.003											cellular component assembly	GO:0022607	29	1.86	0.001	0.0068			ER-associated protein catabolic process
	regulation of RNA metabolic process	GO:0051252	136	1.59	2.16e-08	2.55e-07			aromatic compound catabolic process	GO:0019439	52	1.75	7.3e-05	0.0008											vesicle docking	GO:0048278	7	5.08	0.0003	0.0042											regulation of multicellular organismal process	GO:0051239	37	1.71	0.001	0.0068			pyridine nucleotide metabolic process
	biological regulation	GO:0065007	381	1.24	2.17e-08	2.55e-07			regulation of biosynthetic process	GO:0009889	174	1.32	7.01e-05	0.0008											deoxyribonucleotide metabolic process	GO:0009262	7	5.08	0.0003	0.0042											cell differentiation	GO:0030154	47	1.59	0.001	0.0068			mRNA processing
	maintenance of location in cell	GO:0051651	16	5.48	2.94e-08	3.43e-07			cellular macromolecule localization	GO:0070727	58	1.69	7.43e-05	0.0009											protein targeting to mitochondrion	GO:0006626	8	4.41	0.0003	0.0042											regulation of isotype switching	GO:0045191	3	14.3	0.0011	0.0073			cofactor metabolic process
	replication fork processing	GO:0031297	6	22.85	3.24e-08	3.75e-07			organophosphate metabolic process	GO:0019637	75	1.57	7.53e-05	0.0009											NADP metabolic process	GO:0006739	8	4.41	0.0003	0.0042											cortical actin cytoskeleton organization	GO:0030866	3	14.3	0.0011	0.0073			organonitrogen compound catabolic process
	cellular protein modification process	GO:0006464	120	1.64	3.36e-08	3.84e-07			arginyl-tRNA aminoacylation	GO:0006420	3	22.62	8.62e-05	0.001											RNA localization	GO:0006403	15	2.72	0.0003	0.0042											regulation of cellular component size	GO:0032535	8	3.92	0.0011	0.0073			regulation of primary metabolic process
	protein modification process	GO:0036211	120	1.64	3.36e-08	3.84e-07			CUT catabolic process	GO:0071034	3	22.62	8.62e-05	0.001											tRNA metabolic process	GO:0006399	18	2.46	0.0003	0.0042											cellular localization	GO:0051641	33	1.76	0.0011	0.0073			gene expression
	negative regulation of nucleobase-containing compound metabolic process	GO:0045934	61	2.11	3.48e-08	3.95e-07			CUT metabolic process	GO:0071043	3	22.62	8.62e-05	0.001											chromatin organization	GO:0006325	49	1.66	0.0003	0.0042											cellular response to hormone stimulus	GO:0032870	10	3.21	0.0012	0.0078			cellular biosynthetic process
	maintenance of protein location in cell	GO:0032507	15	5.79	3.69e-08	4.16e-07			spliceosomal snRNP assembly	GO:0000387	4	12.92	0.0001	0.001											ribose phosphate metabolic process	GO:0019693	54	1.62	0.0003	0.0042											positive regulation of signal transduction	GO:0009967	18	2.25	0.0012	0.0078			lysosomal transport
	macromolecule modification	GO:0043412	123	1.63	3.98e-08	4.45e-07			positive regulation of response to DNA damage stimulus	GO:2001022	9	4.63	0.0001	0.001											purine nucleoside metabolic process	GO:0042278	55	1.62	0.0003	0.0042											generation of neurons	GO:0048699	22	2.06	0.0012	0.0078			pyridine-containing compound metabolic process
	establishment of chromosome localization	GO:0051303	8	13.54	4.24e-08	4.65e-07			negative regulation of DNA metabolic process	GO:0051053	11	3.89	0.0001	0.001											nucleoside metabolic process	GO:0009116	58	1.6	0.0003	0.0042											regulation of DNA recombination	GO:0000018	4	8.37	0.0013	0.0082			purine-containing compound metabolic process
	meiotic chromosome segregation	GO:0045132	8	13.54	4.24e-08	4.65e-07			ribonucleotide biosynthetic process	GO:0009260	13	3.42	9.96e-05	0.001											pyridine nucleotide biosynthetic process	GO:0019363	6	5.64	0.0004	0.0053											protein export from nucleus	GO:0006611	4	8.37	0.0013	0.0082			protein localization to endoplasmic reticulum
	regulation of DNA-dependent DNA replication	GO:0090329	8	13.54	4.24e-08	4.65e-07			ribose phosphate biosynthetic process	GO:0046390	13	3.3	0.0001	0.001											2'-deoxyribonucleotide metabolic process	GO:0009394	6	5.64	0.0004	0.0053											regulation of protein polymerization	GO:0032271	6	5	0.0013	0.0082			mitotic cell cycle checkpoint
	microtubule-based movement	GO:0007018	20	4.23	5.46e-08	5.95e-07			regulation of protein ubiquitination	GO:0031396	15	3.08	0.0001	0.001											deoxyribose phosphate metabolic process	GO:0019692	6	5.64	0.0004	0.0053											regulation of response to external stimulus	GO:0032101	12	2.82	0.0013	0.0082			protein alkylation
	phosphorus metabolic process	GO:0006793	133	1.58	5.62e-08	6.09e-07			mitotic cell cycle	GO:0000278	44	1.84	8.52e-05	0.001											lysosomal transport	GO:0007041	9	3.89	0.0004	0.0053											intracellular protein transport	GO:0006886	15	2.47	0.0013	0.0082			protein methylation
	gene expression	GO:0010467	189	1.44	5.74e-08	6.18e-07			cell cycle phase	GO:0022403	48	1.76	0.0001	0.001											nicotinamide nucleotide metabolic process	GO:0046496	11	3.26	0.0004	0.0053											cell morphogenesis	GO:0000902	19	2.17	0.0014	0.0087			ncRNA metabolic process
	negative regulation of nitrogen compound metabolic process	GO:0051172	61	2.08	6.11e-08	6.53e-07			organic cyclic compound catabolic process	GO:1901361	52	1.7	0.0001	0.001											covalent chromatin modification	GO:0016569	33	1.87	0.0004	0.0053											cellular component morphogenesis	GO:0032989	20	2.11	0.0014	0.0087			purine nucleotide metabolic process
	negative regulation of cellular metabolic process	GO:0031324	76	1.89	6.98e-08	7.42e-07			cellular protein localization	GO:0034613	57	1.67	0.0001	0.001											protein modification by small protein conjugation	GO:0032446	41	1.74	0.0004	0.0053											cellular component assembly at cellular level	GO:0071844	22	2.03	0.0014	0.0087			cell cycle checkpoint
	chromosome localization	GO:0050000	8	12.83	7.12e-08	7.52e-07			cell cycle process	GO:0022402	58	1.65	0.0001	0.001											ribonucleoside metabolic process	GO:0009119	55	1.6	0.0004	0.0053											regulation of protein export from nucleus	GO:0046825	3	12.87	0.0015	0.0091
	DNA damage checkpoint	GO:0000077	14	5.92	7.66e-08	8.04e-07			establishment of protein localization	GO:0045184	74	1.55	0.0001	0.001											organonitrogen compound catabolic process	GO:1901565	63	1.55	0.0004	0.0053											regulation of platelet activation	GO:0010543	3	12.87	0.0015	0.0091
	base-excision repair	GO:0006284	9	10.55	7.98e-08	8.32e-07			antigen processing and presentation via MHC class Ib	GO:0002475	4	11.31	0.0002	0.002											intraflagellar transport	GO:0042073	4	9.13	0.0005	0.0064											single-organism process	GO:0044699	115	1.26	0.0015	0.0091
	negative regulation of macromolecule metabolic process	GO:0010605	79	1.85	9e-08	9.33e-07			rRNA transcription	GO:0009303	5	8.08	0.0002	0.002											ATP hydrolysis coupled proton transport	GO:0015991	7	4.66	0.0005	0.0064											positive regulation of leukocyte activation	GO:0002696	8	3.67	0.0016	0.0097
	anaphase	GO:0051322	6	20.31	9.46e-08	9.74e-07			regulation of ligase activity	GO:0051340	7	5.46	0.0002	0.002											membrane docking	GO:0022406	7	4.66	0.0005	0.0064
	negative regulation of metabolic process	GO:0009892	83	1.82	9.98e-08	1.02e-06			cellular respiration	GO:0045333	12	3.48	0.0002	0.002											energy coupled proton transmembrane transport, against electrochemical gradient	GO:0015988	7	4.66	0.0005	0.0064
	regulation of interphase of mitotic cell cycle	GO:2000602	16	5.03	1.03e-07	1.05e-06			macromolecule methylation	GO:0043414	17	2.75	0.0002	0.002											organelle fusion	GO:0048284	10	3.4	0.0005	0.0064
	G2/M transition checkpoint	GO:0031576	10	8.71	1.19e-07	1.2e-06			nucleotide metabolic process	GO:0009117	58	1.63	0.0002	0.002											ribonucleotide metabolic process	GO:0009259	53	1.61	0.0005	0.0064
	reproductive process	GO:0022414	65	1.98	1.33e-07	1.34e-06			macromolecular complex assembly	GO:0065003	62	1.61	0.0002	0.002											cell death	GO:0008219	123	1.34	0.0005	0.0064
	nucleosome assembly	GO:0006334	12	6.77	1.39e-07	1.39e-06			nucleobase-containing small molecule metabolic process	GO:0055086	61	1.61	0.0002	0.002											protein deubiquitination	GO:0016579	12	2.95	0.0006	0.0075
	phosphate-containing compound metabolic process	GO:0006796	129	1.57	1.43e-07	1.42e-06			chaperone-mediated protein transport	GO:0072321	3	16.96	0.0003	0.0028											protein dephosphorylation	GO:0006470	20	2.25	0.0006	0.0075
	reproduction	GO:0000003	65	1.97	1.54e-07	1.52e-06			purine nucleoside biosynthetic process	GO:0042451	12	3.23	0.0003	0.0028											histone modification	GO:0016570	32	1.85	0.0006	0.0075
	negative regulation of cell cycle process	GO:0010948	14	5.61	1.56e-07	1.53e-06			purine ribonucleoside biosynthetic process	GO:0046129	12	3.23	0.0003	0.0028											death	GO:0016265	123	1.33	0.0006	0.0075
	cellular protein localization	GO:0034613	54	2.13	1.7e-07	1.66e-06			proteolysis involved in cellular protein catabolic process	GO:0051603	29	2	0.0003	0.0028											retrograde transport, endosome to Golgi	GO:0042147	7	4.47	0.0007	0.0084
	cellular macromolecule localization	GO:0070727	54	2.12	2.01e-07	1.95e-06			nucleoside phosphate metabolic process	GO:0006753	58	1.61	0.0003	0.0028											pyridine nucleotide metabolic process	GO:0019362	11	3.08	0.0007	0.0084
	maintenance of protein location	GO:0045185	15	5.02	2.6e-07	2.51e-06			response to stress	GO:0006950	126	1.35	0.0003	0.0028											nucleobase-containing compound transport	GO:0015931	16	2.46	0.0007	0.0084
	protein localization to chromosome	GO:0034502	8	11.08	2.76e-07	2.65e-06			mitotic recombination	GO:0006312	4	10.05	0.0004	0.0036											phospholipid biosynthetic process	GO:0008654	18	2.32	0.0007	0.0084
	negative regulation of cellular macromolecule biosynthetic process	GO:2000113	58	2.03	2.94e-07	2.8e-06			maturation of 5.8S rRNA	GO:0000460	4	10.05	0.0004	0.0036											mitochondrion organization	GO:0007005	26	1.98	0.0007	0.0084
	mitotic metaphase/anaphase transition	GO:0007091	9	9.14	3.25e-07	3.08e-06			positive regulation of proteolysis	GO:0045862	10	3.59	0.0004	0.0036											purine ribonucleoside metabolic process	GO:0046128	53	1.58	0.0007	0.0084
	DNA duplex unwinding	GO:0032508	8	10.6	4.11e-07	3.88e-06			purine-containing compound metabolic process	GO:0072521	52	1.64	0.0004	0.0036											snRNA processing	GO:0016180	5	6.15	0.0008	0.0096
	mitotic chromosome condensation	GO:0007076	6	16.62	4.92e-07	4.61e-06			intracellular transport	GO:0046907	58	1.59	0.0004	0.0036
	negative regulation of macromolecule biosynthetic process	GO:0010558	59	1.98	5.22e-07	4.87e-06			macromolecular complex subunit organization	GO:0043933	65	1.54	0.0004	0.0036
	regulation of mitosis	GO:0007088	13	5.5	5.51e-07	5.08e-06			regulation of transcription, DNA-dependent	GO:0006355	147	1.31	0.0004	0.0036
	regulation of nuclear division	GO:0051783	13	5.5	5.51e-07	5.08e-06			regulation of RNA biosynthetic process	GO:2001141	147	1.31	0.0004	0.0036
	negative regulation of cellular biosynthetic process	GO:0031327	60	1.95	6.76e-07	6.2e-06			pteridine-containing compound biosynthetic process	GO:0042559	5	7.07	0.0005	0.0044
	DNA unwinding involved in replication	GO:0006268	5	21.77	7.47e-07	6.82e-06			ATP catabolic process	GO:0006200	14	2.8	0.0005	0.0044
	cellular protein complex assembly	GO:0043623	27	2.91	7.93e-07	7.2e-06			cellular protein catabolic process	GO:0044257	29	1.94	0.0005	0.0044
	regulation of S phase	GO:0033261	9	8.31	8.01e-07	7.23e-06			microtubule-based process	GO:0007017	32	1.87	0.0005	0.0044
	protein complex subunit organization	GO:0071822	52	2.06	8.08e-07	7.25e-06			purine nucleotide metabolic process	GO:0006163	49	1.64	0.0005	0.0044
	positive regulation of cell cycle cytokinesis	GO:0071777	6	15.24	9.56e-07	8.49e-06			purine ribonucleotide biosynthetic process	GO:0009152	11	3.19	0.0006	0.0052
	regulation of cell cycle cytokinesis	GO:0071775	6	15.24	9.56e-07	8.49e-06			histone modification	GO:0016570	25	2.05	0.0006	0.0052
	mitotic cell cycle checkpoint	GO:0007093	12	5.71	9.83e-07	8.69e-06			positive regulation of ligase activity	GO:0051351	5	6.65	0.0007	0.006
	positive regulation of cellular process	GO:0048522	143	1.47	1.02e-06	8.97e-06			negative regulation of protein ubiquitination	GO:0031397	7	4.52	0.0007	0.006
	establishment of organelle localization	GO:0051656	13	5.21	1.05e-06	9.18e-06			regulation of proteasomal protein catabolic process	GO:0061136	10	3.38	0.0007	0.006
	response to radiation	GO:0009314	25	3.01	1.06e-06	9.22e-06			proteolysis	GO:0006508	59	1.54	0.0007	0.006
	spindle checkpoint	GO:0031577	8	9.38	1.2e-06	1.03e-05			amino sugar biosynthetic process	GO:0046349	3	13.57	0.0008	0.0065
	regulation of chromosome organization	GO:0033044	15	4.48	1.19e-06	1.03e-05			ribosomal protein import into nucleus	GO:0006610	3	13.57	0.0008	0.0065
	negative regulation of biosynthetic process	GO:0009890	60	1.92	1.22e-06	1.05e-05			translational readthrough	GO:0006451	3	13.57	0.0008	0.0065
	anaphase-promoting complex-dependent proteasomal ubiquitin-dependent protein catabolic process	GO:0031145	6	14.06	1.73e-06	1.47e-05			selenocysteine incorporation	GO:0001514	3	13.57	0.0008	0.0065
	S phase of mitotic cell cycle	GO:0000084	9	7.62	1.79e-06	1.52e-05			positive regulation of helicase activity	GO:0051096	3	13.57	0.0008	0.0065
	regulation of microtubule polymerization or depolymerization	GO:0031110	10	6.62	1.91e-06	1.61e-05			regulation of ubiquitin-protein ligase activity	GO:0051438	6	5.22	0.0008	0.0065
	regulation of attachment of spindle microtubules to kinetochore	GO:0051988	5	19.04	1.94e-06	1.63e-05			regulation of DNA repair	GO:0006282	8	3.93	0.0008	0.0065
	cellular protein metabolic process	GO:0044267	140	1.46	2.57e-06	2.15e-05			regulation of DNA metabolic process	GO:0051052	20	2.22	0.0008	0.0065
	positive regulation of biological process	GO:0048518	154	1.42	2.61e-06	2.17e-05			covalent chromatin modification	GO:0016569	25	2	0.0008	0.0065
	positive regulation of cytokinesis	GO:0032467	6	13.06	2.94e-06	2.43e-05			modification-dependent macromolecule catabolic process	GO:0043632	26	1.97	0.0008	0.0065
	cell proliferation	GO:0008283	75	1.72	3.17e-06	2.61e-05			phosphorus metabolic process	GO:0006793	146	1.29	0.0008	0.0065
	phosphorylation	GO:0016310	80	1.68	3.92e-06	3.21e-05			ATP synthesis coupled electron transport	GO:0042773	5	6.28	0.0009	0.0073
	G2/M transition DNA damage checkpoint	GO:0031572	8	8.13	4e-06	3.26e-05			folic acid-containing compound biosynthetic process	GO:0009396	4	8.22	0.001	0.0079
	DNA ligation	GO:0006266	5	16.93	4.24e-06	3.44e-05			coenzyme A metabolic process	GO:0015936	4	8.22	0.001	0.0079
	protein phosphorylation	GO:0006468	68	1.76	4.27e-06	3.45e-05			regulation of mitotic metaphase/anaphase transition	GO:0030071	6	5.03	0.001	0.0079
	protein complex assembly	GO:0006461	48	2	4.62e-06	3.71e-05			protein alkylation	GO:0008213	12	2.83	0.0011	0.0086
	reciprocal meiotic recombination	GO:0007131	6	12.19	4.76e-06	3.77e-05			protein methylation	GO:0006479	12	2.83	0.0011	0.0086
	reciprocal DNA recombination	GO:0035825	6	12.19	4.76e-06	3.77e-05			ATP metabolic process	GO:0046034	16	2.4	0.0011	0.0086
	metaphase plate congression	GO:0051310	6	12.19	4.76e-06	3.77e-05			proteasomal protein catabolic process	GO:0010498	17	2.3	0.0012	0.0094
	protein complex biogenesis	GO:0070271	48	2	4.79e-06	3.78e-05
	protein polymerization	GO:0051258	17	3.6	5.28e-06	4.14e-05
	centrosome separation	GO:0051299	4	24.38	5.61e-06	4.38e-05
	negative regulation of DNA metabolic process	GO:0051053	11	5.24	6.75e-06	5.25e-05
	negative regulation of RNA metabolic process	GO:0051253	51	1.92	7.29e-06	5.64e-05
	negative regulation of DNA-dependent DNA replication	GO:2000104	5	15.24	8.26e-06	6.33e-05
	regulation of sister chromatid cohesion	GO:0007063	5	15.24	8.26e-06	6.33e-05
	response to UV	GO:0009411	13	4.35	8.4e-06	6.41e-05
	regulation of cytokinesis	GO:0032465	7	8.89	8.48e-06	6.44e-05
	negative regulation of DNA replication	GO:0008156	8	7.39	8.7e-06	6.55e-05
	G1/S transition of mitotic cell cycle	GO:0000082	14	4.06	8.66e-06	6.55e-05
	nucleocytoplasmic transport	GO:0006913	25	2.65	1.01e-05	7.57e-05
	spindle assembly checkpoint	GO:0071173	6	10.75	1.11e-05	8.28e-05
	negative regulation of transcription, DNA-dependent	GO:0045892	49	1.92	1.17e-05	8.69e-05
	nuclear transport	GO:0051169	25	2.62	1.28e-05	9.47e-05
	protein localization to chromatin	GO:0071168	4	20.31	1.64e-05	0.0001
	activation of anaphase-promoting complex activity	GO:0051488	4	20.31	1.64e-05	0.0001
	postreplication repair	GO:0006301	5	13.85	1.47e-05	0.0001
	regulation of G2/M transition of mitotic cell cycle	GO:0010389	7	8.2	1.52e-05	0.0001
	regulation of mitotic metaphase/anaphase transition	GO:0030071	7	7.9	2e-05	0.0001
	in utero embryonic development	GO:0001701	29	2.39	1.48e-05	0.0001
	negative regulation of gene expression	GO:0010629	55	1.81	1.77e-05	0.0001
	protein metabolic process	GO:0019538	159	1.36	2.03e-05	0.0001
	replication fork protection	GO:0048478	3	30.47	3.52e-05	0.0002
	lagging strand elongation	GO:0006273	3	30.47	3.52e-05	0.0002
	spindle midzone assembly involved in mitosis	GO:0051256	3	30.47	3.52e-05	0.0002
	DNA strand elongation involved in DNA replication	GO:0006271	3	30.47	3.52e-05	0.0002
	DNA replication checkpoint	GO:0000076	4	17.41	3.72e-05	0.0002
	protein K6-linked ubiquitination	GO:0085020	4	17.41	3.72e-05	0.0002
	DNA synthesis involved in DNA repair	GO:0000731	4	17.41	3.72e-05	0.0002
	histone phosphorylation	GO:0016572	6	9.62	2.31e-05	0.0002
	female meiosis	GO:0007143	6	9.14	3.2e-05	0.0002
	centrosome duplication	GO:0051298	7	7.62	2.59e-05	0.0002
	regulation of ligase activity	GO:0051340	7	7.36	3.31e-05	0.0002
	regulation of cell division	GO:0051302	11	4.53	2.82e-05	0.0002
	positive regulation of cell cycle	GO:0045787	14	3.68	2.74e-05	0.0002
	organelle localization	GO:0051640	15	3.44	3.22e-05	0.0002
	covalent chromatin modification	GO:0016569	24	2.59	2.21e-05	0.0002
	protein localization to organelle	GO:0033365	28	2.36	2.62e-05	0.0002
	protein localization	GO:0008104	74	1.63	2.31e-05	0.0002
	chromosome organization involved in meiosis	GO:0070192	7	7.11	4.2e-05	0.0003
	chromatin remodeling	GO:0006338	10	4.76	4.17e-05	0.0003
	response to ionizing radiation	GO:0010212	12	4.02	4.21e-05	0.0003
	histone modification	GO:0016570	23	2.54	4.52e-05	0.0003
	chordate embryonic development	GO:0043009	38	1.99	5.27e-05	0.0003
	response to abiotic stimulus	GO:0009628	40	1.96	4.55e-05	0.0003
	regulation of molecular function	GO:0065009	84	1.54	5.29e-05	0.0003
	negative regulation of organelle organization	GO:0010639	16	3.11	6.2e-05	0.0004
	embryo development ending in birth or egg hatching	GO:0009792	38	1.97	6.32e-05	0.0004
	macromolecule localization	GO:0033036	81	1.54	6.72e-05	0.0004
	maintenance of location	GO:0051235	17	2.91	8.37e-05	0.0005
	negative regulation of cellular component organization	GO:0051129	24	2.38	8.56e-05	0.0005
	nucleoside phosphate metabolic process	GO:0006753	48	1.79	7.63e-05	0.0005
	regulation of protein modification process	GO:0031399	49	1.78	7.9e-05	0.0005
	positive regulation of metabolic process	GO:0009893	90	1.5	7.99e-05	0.0005
	spindle midzone assembly	GO:0051255	3	22.85	0.0001	0.0006
	protein localization to chromosome, centromeric region	GO:0071459	3	22.85	0.0001	0.0006
	negative regulation of G2/M transition of mitotic cell cycle	GO:0010972	4	13.54	0.0001	0.0006
	negative regulation of nuclear division	GO:0051784	6	7.62	9.94e-05	0.0006
	negative regulation of mitosis	GO:0045839	6	7.62	9.94e-05	0.0006
	regulation of DNA repair	GO:0006282	8	5.3	0.0001	0.0006
	blastocyst development	GO:0001824	10	4.35	9.15e-05	0.0006
	nucleoside triphosphate metabolic process	GO:0009141	33	2	0.0001	0.0006
	nucleobase-containing compound catabolic process	GO:0034655	39	1.89	0.0001	0.0006
	nucleotide metabolic process	GO:0009117	47	1.78	0.0001	0.0006
	nucleobase-containing small molecule metabolic process	GO:0055086	49	1.74	0.0001	0.0006
	regulation of cellular protein metabolic process	GO:0032268	59	1.67	8.99e-05	0.0006
	cellular localization	GO:0051641	80	1.52	0.0001	0.0006
	positive regulation of macromolecule metabolic process	GO:0010604	83	1.5	0.0001	0.0006
	developmental process	GO:0032502	173	1.29	0.0001	0.0006
	mitotic sister chromatid cohesion	GO:0007064	4	12.19	0.0002	0.0011
	negative regulation of mitotic metaphase/anaphase transition	GO:0045841	5	8.96	0.0002	0.0011
	positive regulation of ligase activity	GO:0051351	5	8.96	0.0002	0.0011
	regulation of double-strand break repair	GO:2000779	5	8.96	0.0002	0.0011
	regulation of ubiquitin-protein ligase activity	GO:0051438	6	7.03	0.0002	0.0011
	microtubule depolymerization	GO:0007019	6	6.77	0.0002	0.0011
	positive regulation of mitotic cell cycle	GO:0045931	7	5.47	0.0002	0.0011
	regulation of cyclin-dependent protein kinase activity	GO:0000079	9	4.5	0.0002	0.0011
	regulation of response to DNA damage stimulus	GO:2001020	10	3.91	0.0002	0.0011
	nucleoside triphosphate catabolic process	GO:0009143	30	2.03	0.0002	0.0011
	regulation of protein metabolic process	GO:0051246	63	1.58	0.0002	0.0011
	positive regulation of cellular metabolic process	GO:0031325	84	1.49	0.0002	0.0011
	anatomical structure development	GO:0048856	155	1.31	0.0002	0.0011
	DNA replication, synthesis of RNA primer	GO:0006269	3	18.28	0.0003	0.0016
	mitotic metaphase	GO:0000089	3	18.28	0.0003	0.0016
	nucleotide-excision repair, DNA gap filling	GO:0006297	3	18.28	0.0003	0.0016
	female meiosis I	GO:0007144	3	18.28	0.0003	0.0016
	CRD-mediated mRNA stabilization	GO:0070934	3	18.28	0.0003	0.0016
	base-excision repair, gap-filling	GO:0006287	3	18.28	0.0003	0.0016
	regulation of mitotic spindle organization	GO:0060236	3	18.28	0.0003	0.0016
	regulation of DNA-dependent DNA replication initiation	GO:0030174	3	18.28	0.0003	0.0016
	kinetochore organization	GO:0051383	4	11.08	0.0003	0.0016
	mitotic metaphase plate congression	GO:0007080	4	11.08	0.0003	0.0016
	regulation of megakaryocyte differentiation	GO:0045652	4	11.08	0.0003	0.0016
	ATP catabolic process	GO:0006200	12	3.24	0.0003	0.0016
	protein acetylation	GO:0006473	13	3.12	0.0003	0.0016
	male gamete generation	GO:0048232	23	2.22	0.0003	0.0016
	cellular nitrogen compound catabolic process	GO:0044270	39	1.8	0.0003	0.0016
	multicellular organismal development	GO:0007275	154	1.3	0.0003	0.0016
	blastocyst growth	GO:0001832	5	7.62	0.0004	0.0021
	DNA biosynthetic process	GO:0071897	6	5.9	0.0004	0.0021
	purine nucleoside triphosphate catabolic process	GO:0009146	29	1.99	0.0004	0.0021
	ribonucleoside triphosphate metabolic process	GO:0009199	31	1.94	0.0004	0.0021
	nucleoside phosphate catabolic process	GO:1901292	32	1.92	0.0004	0.0021
	purine nucleoside triphosphate metabolic process	GO:0009144	31	1.92	0.0004	0.0021
	heterocycle catabolic process	GO:0046700	39	1.78	0.0004	0.0021
	regulation of catalytic activity	GO:0050790	67	1.53	0.0004	0.0021
	mRNA transport	GO:0051028	9	3.92	0.0005	0.0026
	histone methylation	GO:0016571	9	3.86	0.0005	0.0026
	ATP metabolic process	GO:0046034	14	2.83	0.0005	0.0026
	nucleoside metabolic process	GO:0009116	35	1.84	0.0005	0.0026
	aromatic compound catabolic process	GO:0019439	39	1.77	0.0005	0.0026
	positive regulation of nucleobase-containing compound metabolic process	GO:0045935	59	1.56	0.0005	0.0026
	positive regulation of nitrogen compound metabolic process	GO:0051173	60	1.55	0.0005	0.0026
	cellular catabolic process	GO:0044248	69	1.51	0.0005	0.0026
	inner cell mass cell proliferation	GO:0001833	4	9.38	0.0006	0.003
	establishment of mitotic spindle localization	GO:0040001	4	9.38	0.0006	0.003
	histone H3 acetylation	GO:0043966	7	4.74	0.0006	0.003
	cellular component disassembly at cellular level	GO:0071845	13	2.89	0.0006	0.003
	purine nucleotide catabolic process	GO:0006195	30	1.9	0.0006	0.003
	positive regulation of gene expression	GO:0010628	56	1.57	0.0006	0.003
	regulation of phosphate metabolic process	GO:0019220	56	1.57	0.0006	0.003
	regulation of phosphorus metabolic process	GO:0051174	56	1.57	0.0006	0.003
	DNA double-strand break processing	GO:0000729	3	15.24	0.0007	0.0034
	DNA strand elongation	GO:0022616	3	15.24	0.0007	0.0034
	protein localization to kinetochore	GO:0034501	3	15.24	0.0007	0.0034
	positive regulation of mitotic metaphase/anaphase transition	GO:0045842	3	15.24	0.0007	0.0034
	negative regulation of histone H3-K9 methylation	GO:0051573	3	15.24	0.0007	0.0034
	DNA ligation involved in DNA repair	GO:0051103	3	15.24	0.0007	0.0034
	cellular macromolecular complex disassembly	GO:0034623	10	3.39	0.0007	0.0034
	macromolecule methylation	GO:0043414	13	2.83	0.0007	0.0034
	purine ribonucleoside triphosphate catabolic process	GO:0009207	28	1.94	0.0007	0.0034
	ribonucleoside triphosphate catabolic process	GO:0009203	28	1.93	0.0007	0.0034
	purine ribonucleoside triphosphate metabolic process	GO:0009205	30	1.88	0.0007	0.0034
	cell aging	GO:0007569	8	4	0.0008	0.0038
	cellular component disassembly	GO:0022411	13	2.81	0.0008	0.0038
	protein import into nucleus	GO:0006606	16	2.49	0.0008	0.0038
	protein targeting to nucleus	GO:0044744	16	2.49	0.0008	0.0038
	spermatogenesis	GO:0007283	22	2.13	0.0008	0.0038
	purine-containing compound catabolic process	GO:0072523	30	1.88	0.0008	0.0038
	organic cyclic compound catabolic process	GO:1901361	39	1.72	0.0008	0.0038
	centriole replication	GO:0007099	4	8.71	0.0009	0.0042
	positive regulation of ubiquitin-protein ligase activity	GO:0051443	4	8.71	0.0009	0.0042
	mitotic cell cycle spindle assembly checkpoint	GO:0007094	4	8.71	0.0009	0.0042
	nucleotide-excision repair	GO:0006289	6	5.22	0.0009	0.0042
	nuclear import	GO:0051170	16	2.46	0.0009	0.0042
	ribonucleotide catabolic process	GO:0009261	28	1.91	0.0009	0.0042
	purine ribonucleotide catabolic process	GO:0009154	28	1.91	0.0009	0.0042
	purine ribonucleoside catabolic process	GO:0046130	28	1.9	0.0009	0.0042
	purine nucleoside catabolic process	GO:0006152	28	1.9	0.0009	0.0042
	purine-containing compound metabolic process	GO:0072521	40	1.7	0.0009	0.0042
	regulation of meiosis	GO:0040020	5	6.35	0.001	0.0046
	nuclear export	GO:0051168	9	3.52	0.001	0.0046
	purine nucleotide metabolic process	GO:0006163	38	1.71	0.001	0.0046
	transcription from RNA polymerase II promoter	GO:0006366	61	1.51	0.001	0.0046
	cellular response to stimulus	GO:0051716	225	1.2	0.001	0.0046
	maintenance of sister chromatid cohesion	GO:0034086	3	13.06	0.0011	0.0049
	DNA strand renaturation	GO:0000733	3	13.06	0.0011	0.0049
	regulation of spindle organization	GO:0090224	3	13.06	0.0011	0.0049
	maintenance of DNA methylation	GO:0010216	3	13.06	0.0011	0.0049
	macromolecular complex disassembly	GO:0032984	10	3.21	0.0011	0.0049
	protein acylation	GO:0043543	13	2.69	0.0011	0.0049
	ribonucleoside catabolic process	GO:0042454	28	1.88	0.0011	0.0049
	nucleotide catabolic process	GO:0009166	30	1.84	0.0011	0.0049
	regulation of phosphorylation	GO:0042325	41	1.67	0.0011	0.0049
	exit from mitosis	GO:0010458	4	8.13	0.0012	0.0053
	negative regulation of DNA recombination	GO:0045910	4	8.13	0.0012	0.0053
	DNA methylation or demethylation	GO:0044728	7	4.27	0.0012	0.0053
	RNA splicing	GO:0008380	18	2.25	0.0012	0.0053
	nucleoside catabolic process	GO:0009164	28	1.88	0.0012	0.0053
	regulation of protein phosphorylation	GO:0001932	38	1.68	0.0013	0.0057
	embryo development	GO:0009790	47	1.59	0.0013	0.0057
	mRNA export from nucleus	GO:0006406	5	5.86	0.0014	0.0061
	sexual reproduction	GO:0019953	29	1.83	0.0014	0.0061
	ribonucleotide metabolic process	GO:0009259	31	1.79	0.0014	0.0061
	ribonucleoside metabolic process	GO:0009119	32	1.77	0.0014	0.0061
	regulation of cell aging	GO:0090342	4	7.62	0.0015	0.0063
	positive regulation of reproductive process	GO:2000243	8	3.64	0.0015	0.0063
	RNA transport	GO:0050658	9	3.34	0.0015	0.0063
	establishment of RNA localization	GO:0051236	9	3.34	0.0015	0.0063
	nucleic acid transport	GO:0050657	9	3.34	0.0015	0.0063
	peptidyl-lysine modification	GO:0018205	13	2.61	0.0015	0.0063
	gamete generation	GO:0007276	26	1.9	0.0015	0.0063
	regulation of cell proliferation	GO:0042127	54	1.52	0.0015	0.0063
	organophosphate metabolic process	GO:0019637	54	1.52	0.0015	0.0063
	positive regulation of cellular biosynthetic process	GO:0031328	60	1.48	0.0015	0.0063
	mRNA processing	GO:0006397	21	2.05	0.0016	0.0067
	ribose phosphate metabolic process	GO:0019693	31	1.78	0.0016	0.0067
	organophosphate catabolic process	GO:0046434	32	1.75	0.0016	0.0067
	positive regulation of biosynthetic process	GO:0009891	61	1.47	0.0016	0.0067
	apoptotic process	GO:0006915	65	1.45	0.0016	0.0067
	DNA catabolic process, exonucleolytic	GO:0000738	3	11.43	0.0017	0.0069
	heterochromatin organization	GO:0070828	3	11.43	0.0017	0.0069
	regulation of meiotic cell cycle	GO:0051445	5	5.64	0.0017	0.0069
	male meiosis	GO:0007140	5	5.64	0.0017	0.0069
	microtubule polymerization	GO:0046785	5	5.64	0.0017	0.0069
	positive regulation of cell division	GO:0051781	7	4.02	0.0017	0.0069
	protein localization to nucleus	GO:0034504	17	2.24	0.0017	0.0069
	regulation of transcription from RNA polymerase II promoter	GO:0006357	58	1.49	0.0017	0.0069
	cell death	GO:0008219	69	1.43	0.0017	0.0069
	DNA alkylation	GO:0006305	6	4.57	0.0018	0.0073
	DNA methylation	GO:0006306	6	4.57	0.0018	0.0073
	purine ribonucleoside metabolic process	GO:0046128	31	1.76	0.0018	0.0073
	oocyte maturation	GO:0001556	4	7.17	0.0019	0.0076
	mitotic cell cycle spindle checkpoint	GO:0071174	4	7.17	0.0019	0.0076
	establishment of spindle localization	GO:0051293	4	7.17	0.0019	0.0076
	histone H3-K9 methylation	GO:0051567	4	7.17	0.0019	0.0076
	protein targeting	GO:0006605	21	2.02	0.0019	0.0076
	death	GO:0016265	69	1.43	0.0019	0.0076
	negative regulation of microtubule polymerization or depolymerization	GO:0031111	5	5.44	0.002	0.0079
	positive regulation of cell cycle arrest	GO:0071158	5	5.44	0.002	0.0079
	regulation of DNA recombination	GO:0000018	6	4.46	0.0021	0.0083
	purine ribonucleotide metabolic process	GO:0009150	30	1.76	0.0021	0.0083
	purine nucleoside metabolic process	GO:0042278	31	1.75	0.0021	0.0083
	positive regulation of DNA metabolic process	GO:0051054	10	2.93	0.0022	0.0086
	programmed cell death	GO:0012501	65	1.43	0.0022	0.0086
	RNA localization	GO:0006403	9	3.12	0.0024	0.0094
	histone lysine methylation	GO:0034968	7	3.74	0.0025	0.0097
	DNA modification	GO:0006304	7	3.74	0.0025	0.0097
	catabolic process	GO:0009056	75	1.39	0.0025	0.0097
	metaphase	GO:0051323	3	10.16	0.0026	0.0099
	negative regulation of cell aging	GO:0090344	3	10.16	0.0026	0.0099
	regulation of translational initiation in response to stress	GO:0043558	3	10.16	0.0026	0.0099
	regulation of histone H3-K9 methylation	GO:0051570	3	10.16	0.0026	0.0099
	leukocyte migration involved in inflammatory response	GO:0002523	3	10.16	0.0026	0.0099
	regulation of double-strand break repair via homologous recombination	GO:0010569	3	10.16	0.0026	0.0099
	protein transmembrane transport	GO:0071806	16	2.22	0.0026	0.0099
	intracellular protein transmembrane transport	GO:0065002	16	2.22	0.0026	0.0099
	intracellular protein transmembrane import	GO:0044743	16	2.22	0.0026	0.0099
	organic substance catabolic process	GO:1901575	70	1.41	0.0026	0.0099
[truncated: 89 more columns]

## Sheet: Supplemental Table 1B
Module 1			Module 2			Module 3			Module 4			Module 6			Module 7			Module 9			Module 13			Module 14			Module 15			Module 17			Module 23			Module 24			Module 26			Module 27			Module 28			Module 29
Symbol	kME		Symbol	kME		Symbol	kME		Symbol	kME		Symbol	kME		Symbol	kME		Symbol	kME		Symbol	kME		Symbol	kME		Symbol	kME		Symbol	kME		Symbol	kME		Symbol	kME		Symbol	kME		Symbol	kME		Symbol	kME		Symbol	kME
Arhgap19	0.821149		Gtpbp8	0.852041		Lyrm2	0.857249		Osgepl1	0.812604		Fdft1	0.815136		Zdhhc2	0.801368		Nab1	0.80056		Zmym2	0.83141		Stat1	0.848066		Rras2	0.824261		Slfn5	0.822435		Cytl1	0.88367		Tmem52	0.80228		Clk1	0.849355		Stat4	0.906883		Ifitm5	0.857966		Dusp5	0.890901
Hist2h2ac	0.804429		Psmg1	0.85981		Cst7	0.84076		Eif2d	0.877939		Tacc2	0.806638		Nek7	0.872754		Adss	0.822192		Kmt2a	0.80097		Nuak2	0.931364		G0s2	0.86939		Samhd1	0.856792		Asphd2	0.91499		Krtap19-3	0.838742		Ddx5	0.933764		Gpc1	0.847839		Cpd	0.902638		Traf1	0.824276
Ube2c	0.862164		Bphl	0.80762		Dtd1	0.819731		Ccdc181	0.848493		Srgap3	0.871762		Ptpn11	0.860567		Zwint	0.818147		Usp32	0.842301		Mgat4a	0.918684		Eomes	0.89457		Herc6	0.837224		Mia	0.904338		D930020B18Rik	0.801287		Srrm2	0.818387		Phlpp1	0.897845		Csf2	0.909777		Tnfaip3	0.944071
Ccnb2	0.868167		2210016F16Rik	0.821841		Bloc1s1	0.811082		Slamf6	0.835334		Fhl2	0.809146		Cox17	0.814185		Slu7	0.824429		Herc1	0.887343		Arl4c	0.906837		Slc14a1	0.872226		Prkdc	0.899257		Tslp	0.853527		Ccdc85a	0.840826		Gabbr1	0.854705		Tnfsf4	0.816232		Ifng	0.833105		Tgif1	0.963673
Kif18b	0.84214		Tomm70a	0.853159		Eif1b	0.879153		Asnsd1	0.888558		Itih5	0.859737		Plek	0.923902		Ddx52	0.833509		Bach2	0.830852		Atp1b1	0.939556		Ppargc1b	0.832931		Smchd1	0.822981		Slc51a	0.820656		Amy1	0.815868		Malat1	0.862496		Ncoa2	0.861113		Nek6	0.890716		Coq10b	0.805133
Ckap2	0.915652		Eif3m	0.868068		Rpl37a	0.865288		Acadl	0.858035		Ctsb	0.87992		S100a11	0.935058		Ugp2	0.826158		Brwd1	0.833096		Tbxa2r	0.807504		Utp20	0.86807		Klhl6	0.821814		Snord88a	0.867325		Cntnap2	0.817909		Nxf1	0.800792		Kansl3	0.841066		Tnfsf9	0.932752		Rgs1	0.905828
Cep55	0.857193		Znhit6	0.871198		Pop5	0.861093		Lancl1	0.846415		Angptl2	0.835816		Farp1	0.861353		Cast	0.812278		Nipbl	0.900804		Syde1	0.869642		Prmt3	0.879996		Fchsd2	0.818019					Pcdhb1	0.824811		2810403A07Rik	0.849918		Nabp1	0.841312		Tesk1	0.824818		Nfkbiz	0.874136
Cdc20	0.903459		Thumpd3	0.809548		2700060E02Rik	0.806589		Ndufs2	0.852377		Nmb	0.822307		Anxa2	0.885073		Tars	0.806203		Vps13d	0.842104		Pik3ip1	0.844118		Sh3bp1	0.815995		Fam208a	0.800703					Nefl	0.82413		Ptbp2	0.806878		Mfsd6	0.856751		Csf1	0.862203		Dusp4	0.939974
Depdc1a	0.88357		Trmt5	0.866252		Tor2a	0.831521		Ufc1	0.803629		Xcl1	0.845474		Ccdc50	0.949892		Gramd1c	0.81463		Dync1h1	0.840198		Rapgef6	0.906609		Kat2a	0.891883		Atf7ip	0.87536					Bpifa2	0.816857		Leng8	0.87377		Pdcd1	0.865775		Ccl20	0.815236		Smim3	0.835395
Prr11	0.805359		Tfb1m	0.812483		Ostc	0.872655		Arhgap18	0.816083		Cops4	0.845279		Plscr1	0.82302		Cript	0.83801		Ly75	0.846224		Galnt10	0.861315		Dkc1	0.878816		Parp9	0.856625					Rhou	0.806364		Cdk16	0.824197		Sft2d2	0.839459		Gm1045	0.844419		Gpr132	0.882044
Ccna2	0.876956		Drg1	0.86317		Gm5566	0.868436		Asf1a	0.807538		Ide	0.833032		Plekhb2	0.806732		Tmx3	0.824176		Rictor	0.837204		Gid4	0.822326		Ifrd2	0.809912		Arhgef18	0.834367					Pip	0.855139					Tiprl	0.807267		Cd44	0.922471		Gadd45b	0.868277
Hist1h1a	0.817435		Ccdc28a	0.854865		Lsm1	0.817092		Nup37	0.801148		Bcl2a1a	0.82038		Ybx3	0.878511		Carnmt1	0.869758		Huwe1	0.863635		Dlg4	0.827618		Snrpd3	0.847776		Irf9	0.865211					Otx2	0.82667					Uap1	0.872357		Dusp14	0.875269		Rgs2	0.813395
Cdca3	0.868573		Vamp5	0.814781		Mrpl12	0.833097		Nap1l1	0.841214		Irf4	0.822567		Osbpl3	0.823386		Hat1	0.801583		Man1a	0.857886		Rnf167	0.816169		Srm	0.835791		Rnf213	0.809261					Syce3	0.822908					Adck3	0.921342		Lmna	0.889631		Ctla4	0.891153
Plk1	0.921271		Sfxn1	0.828597		Eif3k	0.870549		Ift20	0.860368		Nrgn	0.831845		Vax2	0.861327		Mmadhc	0.824169		Crebbp	0.822092		Itgae	0.910058					Sptbn1	0.812251											Ifngr1	0.843737		Cish	0.855895		Snx18	0.858086
Mis18bp1	0.932539		Wdr61	0.850037		Polr1d	0.837338		Spag7	0.813615		Myo1c	0.80054		Fam188a	0.852043		Ccnc	0.814155		Tcf12	0.802724		Fam117a	0.875952					Oas3	0.801814											Specc1l	0.876445		Rbpj	0.920041		Arl5b	0.891532
Dlgap5	0.936385		Mrpl2	0.810166		Slc25a5	0.857848		Klhdc2	0.855802		Jazf1	0.815163		Baz1a	0.880036		Bag1	0.828065		Ubr4	0.82974		Zfp652	0.92329					Prkcq	0.851308											Stk11	0.814127		Rhbdf2	0.89441		Zc3h12a	0.900942
E2f2	0.853544		Cnpy2	0.85291		Hadh	0.909683		Glrx5	0.84571					S100a6	0.863033		Sri	0.817983		Jak1	0.829968		Thra	0.827672					Casd1	0.803422											Stx11	0.858269		Mapkapk3	0.905985		Bhlhe40	0.886889
Aurkb	0.839397		Dars	0.887074		Uqcr11	0.811097		Ppp2r3c	0.83476					Cd28	0.853		Tmem165	0.82448					Rara	0.804492					Vps13c	0.838666											Serinc1	0.950116		Ccl1	0.820398		Tnfrsf1b	0.942143
Nrm	0.808402		Ndufaf6	0.821535		Prdx3	0.810115		Dhrs7	0.889626					Gramd1b	0.815405		Strap	0.820437					Igfbp4	0.85899					Ddx58	0.821203											Sbno2	0.822752		Ly6g5b	0.833247		Pim1	0.892134
Birc5	0.857459		Timm10	0.838214		Cstb	0.82339		Mpc1	0.804245					Nucb1	0.831277		Mkrn1	0.811125					Tnrc6c	0.884633					Ift80	0.817266											Scyl2	0.916984		Pkm	0.872019		Rel	0.908256
Nusap1	0.899196		Fra10ac1	0.854032		Shfm1	0.835396		Nqo2	0.847458					St14	0.856968		Mthfd2	0.832067					Znrf3	0.905077					Sp100	0.805764											Apaf1	0.842084		Pcgf2	0.821427		Mex3c	0.87358
Cdc25c	0.828899		Nfu1	0.856366		Mrpl11	0.910922		Nol7	0.819255					S100a4	0.890531		Tmf1	0.818436					Irgm1	0.88663					Atm	0.826519											Tbc1d15	0.88471		Coro2a	0.87812		Kdm6b	0.949273
Racgap1	0.822509		Mrps35	0.877764		Psmg3	0.81557		Nln	0.828831					Il18r1	0.851644		Adipor2	0.814456					Zfp354c	0.893998					Dnajc7	0.80527											Ramp3	0.890803		Blcap	0.812552		Skil	0.886563
Ska3	0.905883		Rrp15	0.836955		Lamtor4	0.840309		Ndufaf2	0.888189					Gnb1	0.817685		Atp6v1e1	0.801376					Fam101b	0.966412					Sash3	0.801325											Vps54	0.907742		Bcl2l1	0.853146		Trp53inp2	0.869708
Troap	0.8807		1600002K03Rik	0.838607		Swi5	0.868306		3830406C13Rik	0.898255					Adap1	0.819522		Cwc15	0.875924					Arl5c	0.822484																	Psme4	0.810326		Fndc3a	0.828615		Litaf	0.907988
Aurka	0.842721		Immp1l	0.809564		Ankmy2	0.827461		Adk	0.86872					Ptprj	0.906628		Myo1e	0.82846					Hid1	0.898019																	Ubtd2	0.866083		Il2ra	0.873413		Nfkbie	0.803215
Ska2	0.856857		Zfp507	0.865222		Ddt	0.87909		Thoc7	0.847123					Dgkh	0.847547		Vbp1	0.837957					Evl	0.892371																	Aff4	0.852148		Cdkn1a	0.922338		Ifrd1	0.860648
Hmmr	0.953394		Kiz	0.826199		Mrpl14	0.882669		Psmd6	0.826218					Prelid1	0.835849								Rnf144a	0.833656																	Spag9	0.922948		Cobll1	0.823612		Zswim4	0.849868
E2f8	0.909989		Suclg2	0.876497		Poglut1	0.833277		Anxa7	0.856947														Npc2	0.819953																	Stat5a	0.928372		Havcr2	0.813198		Traf4	0.839599
Hmgb2	0.860794		Nbn	0.9019		Chchd5	0.81581		4931414P19Rik	0.828379														Irf2bpl	0.880348																	Sqstm1	0.884363		Furin	0.825015		Hilpda	0.800627
Fbxo5	0.861554		Atp5h	0.818716		Timm8b	0.827923		Ebpl	0.819392														Bcl11b	0.821692																	Tnip1	0.869073		Il18rap	0.849467		Fosl2	0.93149
Kif18a	0.879287		Polr3e	0.827147		Ndufs8	0.835163		Ndufb9	0.886685														Mylip	0.826049																	Itga3	0.827254		Pik3ap1	0.826702		Nr4a1	0.90689
Nuf2	0.96155		Haus1	0.836823		Tomm20	0.815651		Rida	0.831113														Slc12a7	0.91931																	Stat5b	0.93925		Krtdap	0.853036		Fam110a	0.839926
Tyms	0.857288		Zbtb14	0.815021		Lman2	0.90301		Mrpl13	0.806475														Ssbp2	0.908044																	Stat3	0.950611					Nr4a3	0.966363
Cdca2	0.846163		Pycr2	0.922907		1810030O07Rik	0.867107		Asap1	0.804561														Il6st	0.918174																	Ern1	0.953063					Gna13	0.836529
Cdk1	0.960314		Rpp14	0.831998		Anapc16	0.801755		Parl	0.810026														Fam208b	0.839872																	Tex2	0.884766					Sik1	0.909065
Haus4	0.803901		Cops6	0.857409		Znrd1	0.868599		Umps	0.839268														Mycbp2	0.863579																	Mif4gd	0.855811					Ier5l	0.848139
Tpx2	0.931349		Cluap1	0.805372		Ywhab	0.819234		Fam162a	0.924833														Dzip1	0.927965																	Rnf157	0.863128					Kpna1	0.809927
Ckap2l	0.930659		Aga	0.8959		Echs1	0.824449		Gtf2h5	0.812818														Grap2	0.832998																	Odc1	0.923134					Fasl	0.919972
Pmch	0.816005		Eef1b2	0.846109		Mdh1	0.804854		Eci1	0.894002														Pced1b	0.804324																	Pcnx	0.944017					Nr4a2	0.919383
Kif23	0.850051		Phf14	0.846297		Psmb5	0.854187		Lclat1	0.834296														Acvrl1	0.860865																	Sipa1l1	0.820543					Sh2d2a	0.924402
Parpbp	0.862543		Nsmce1	0.826694		Slc25a11	0.815236		Psmb1	0.849913														Acvr1b	0.878055																	BC005537	0.84737					Wsb1	0.848498
Sgol2a	0.844953		Cdc26	0.898911		Aprt	0.811313		B4gat1	0.849072														Amigo2	0.853783																	Serpinb9	0.809537					Per1	0.904245
Cenpm	0.881827		Slc25a4	0.837238		Fkbp8	0.810444		Nudt22	0.873132														Nckap5l	0.808134																	Riok1	0.85198					Got1	0.858321
Bub1	0.883174		Iah1	0.808758		Ptrhd1	0.809172		Uqcc3	0.848995														Ifngr2	0.855184																	Hivep1	0.875049					Stk17b	0.873376
Lrr1	0.801337		Fkbp3	0.835909		Pycard	0.836074		Tjp2	0.908686														Dirc2	0.884389																	Lpcat1	0.822701					Slc3a2	0.920591
Aspm	0.920106		Gpatch4	0.805673		Tomm22	0.894707		Sephs1	0.834029														Zdhhc14	0.855249																	Homer1	0.811149					Vps37b	0.895811
Ect2	0.936763		Nmi	0.9001		Deb1	0.82012		Plxdc2	0.816														Pkd1	0.802776																	Col4a3bp	0.917302					Adora2a	0.837982
Arhgap11a	0.891706		Brd7	0.806605		Mrpl18	0.884796		Pkn3	0.812685														Itpr3	0.890788																	Mast4	0.869867					Chd7	0.847757
Sgol1	0.845053		Eny2	0.81019		Cs	0.842364		Mtx2	0.817549														H2-DMa	0.948474																	Emb	0.868433					Bcl2l11	0.803819
Anln	0.887504		Slc36a4	0.808408		Psmb2	0.805307		Blvra	0.815163														Treml2	0.972789																	Serpinb1a	0.854829					Gramd3	0.871969
Cdca8	0.956767		Dnttip2	0.836846		Tmem14c	0.886988		Ergic3	0.887436														Rgmb	0.854355																	Zfyve16	0.802716					Orai1	0.878626
Kif22	0.953511		Smim12	0.817309		Ndufa4	0.833806		Fbxo18	0.886819														Nedd4l	0.945807																	Map3k1	0.920181					Suco	0.871275
Kif11	0.955018		Tmco1	0.832849		Kcna4	0.822942		Psmd5	0.80936														Macrod1	0.834924																	Atxn7	0.842001					Foxn3	0.875008
Spdl1	0.910702		Rps12	0.813889		Yipf1	0.837618		Strbp	0.849049														Eng	0.875787																	Rap2a	0.8354					Plcxd2	0.856847
Bora	0.863229		Rps3	0.820653		Mvb12a	0.884263		Ttc21b	0.815473														Lypd6b	0.875944																	Prkcd	0.89368					Herpud1	0.81468
Tacc3	0.927665		Timm21	0.89047		Mdh2	0.855001		2700094K13Rik	0.806318														Rapgef4	0.966894																	Ccser2	0.825716					Insig1	0.848461
Zwilch	0.869391		Hdac2	0.888488		Rps11	0.818193		Ndufaf1	0.860377														Phf21a	0.809636																	2410089E03Rik	0.811858					Polg2	0.845346
Stil	0.848257		Cetn3	0.801316		Mrps12	0.893462		Cops2	0.804383														Acss2	0.882587																	Myo10	0.919243					Lin54	0.860645
Cenpe	0.942165		Sf3b2	0.846265		Nudt21	0.868587		Gyg	0.803438														Eya2	0.814057																	Dip2b	0.813618					Arih2	0.81438
Mdm1	0.824587		Rp9	0.809209		Cox6a1	0.841588		Anxa5	0.854171														Slc17a9	0.816733																	Trps1	0.87688					Ubald2	0.81346
Kpna2	0.866927		Vrk1	0.822984		Tsn	0.852231		Apoa1bp	0.811247														Fam78a	0.851941																	Abcc1	0.821676					Tatdn2	0.833777
Mki67	0.898213		Lsg1	0.878214		Cat	0.858031		Mrps21	0.839252														Nfe2l2	0.849837																	Cblb	0.863421					Irak2	0.82613
Poc1a	0.822661		Zcchc17	0.807691		Ssu72	0.836417		Sars	0.81757														Rasgrp1	0.830027																	Bcl6	0.823089
C330027C09Rik	0.91857		Hnrnpf	0.812601		Ndufa3	0.827453		Ccdc109b	0.836391														Plcb2	0.949698																	Arhgap31	0.882094
Espl1	0.905012		Mrpl46	0.81151		Nedd8	0.852479		Ddost	0.820905														Ndrg3	0.8698																	Sytl3	0.879483
Cenpp	0.848556		Ahsa1	0.809586		Sf3b5	0.800374		Fam92a	0.852081														Sfrp2	0.807171																	Chd1	0.810243
Shcbp1	0.940359		Ndufb3	0.801578		Snrpd2	0.842024		Urod	0.810262														Fam189b	0.924037																	Runx2	0.865693
2810417H13Rik	0.934801		Gpx1	0.821265		Cox5a	0.80906		Ccdc28b	0.831503														Kcna3	0.822282																	Epas1	0.908924
Ifi30	0.819414		Sugt1	0.8033		Sgta	0.806925		Rer1	0.804996														Lef1	0.82661																	Socs5	0.825628
Esco2	0.883101		Smc1a	0.804274		Cnpy4	0.832839		Srsf9	0.833183														Il6ra	0.948165																	Ubr2	0.836559
Smc2	0.956183		Rps9	0.821505					Bri3bp	0.815909														Mdn1	0.837279																	Fbxo11	0.916431
Kif2c	0.927932		Utp3	0.847372					Lrwd1	0.869115														Usp24	0.861564																	Cables1	0.855315
Bub1b	0.961819		Rala	0.807189					Gimap1	0.851809														Cnr2	0.861767																	Riok3	0.812213
Prc1	0.836995		Smc6	0.804344					Suclg1	0.86409														Rere	0.922712																	Mpp7	0.824682
Aunip	0.850145								Tprkb	0.842011														Rps20	0.801494																	Cep120	0.847849
Pif1	0.805937								Dera	0.88988														Rnu11	0.804753																	Slc15a3	0.893814
Uhrf1	0.919959								Vamp8	0.82666														Arid1a	0.800307																	Nmrk1	0.945891
Ndc80	0.835388								Ndufa9	0.826243														Kif1b	0.814815																	Jak2	0.931047
Ttk	0.928461								Ap2s1	0.821444														Afp	0.809475																	Ric1	0.9014
Kif15	0.936409								Pglyrp1	0.827223														Stx1a	0.840551																	Uhrf2	0.851472
Apitd1	0.869972								Etfb	0.870691														Kmt2c	0.878476																	Btaf1	0.818056
Spc24	0.857478								Pnkp	0.82457														Hsd17b11	0.829924																	Mgea5	0.924788
Knstrn	0.857586								Coa4	0.818851														Gbp6	0.891916																	Nfkb2	0.940662
Incenp	0.90922								Lcmt1	0.846509														Tgfbr3	0.879541																	Slk	0.809584
Ticrr	0.879029								Bccip	0.844993														Oas2	0.842868																	Mxi1	0.805639
Gins2	0.880588								Taldo1	0.91894														Tnfrsf1a	0.822659																	Cdc42ep2	0.802849
Fancd2	0.875146								l7Rn6	0.838132														Foxp1	0.852637																	Ostf1	0.932714
Cenpf	0.904122								Gtf2e2	0.881778														Ccnd2	0.936636																	Tank	0.859267
Top2a	0.931228								Ints10	0.818126														Art4	0.876584																	Itgav	0.915157
Kif4	0.947676								Ndufb7	0.804035														St8sia1	0.915923																	Smox	0.921572
Brip1	0.952812								Prdx2	0.925895														Itpr2	0.919556																	Sec23b	0.809176
Pask	0.856756								Nrp1	0.816219														Prkd2	0.819346																	Ppp1r16b	0.87909
Mtch1	0.807029								Spg21	0.831316														Sema4b	0.848676																	Optn	0.839859
Nek2	0.937977								Ppib	0.835386														Numa1	0.864996																	Fnbp1	0.843742
Mms22l	0.869729								Fam96a	0.864853														Eef2k	0.810295																	Cytip	0.88127
Prim2	0.849028								Cyb5r4	0.868372														Gltscr1	0.829094																	Arl14ep	0.871217
Spc25	0.907489								Plod2	0.833474														Pgpep1l	0.820947																	Hdc	0.875039
Kntc1	0.857573								Anapc13	0.818612														Idh2	0.866165																	Gabpb1	0.916241
Kif20a	0.956543								Trappc4	0.815592														Lat	0.826388																	Zbtb46	0.868695
Melk	0.918744								Pts	0.816844														Kbtbd11	0.831707																	Pik3ca	0.878018
Kif14	0.917924								Etfa	0.910065														Adgrg5	0.888329																	Ptpn22	0.836843
Pmf1	0.842191								Apool	0.858403														Zfp1	0.816334																	Serp1	0.819966
Mcm4	0.840094																							Insr	0.845039																	Nfkb1	0.876367
Rrm2	0.804271																							Tdrp	0.954281																	3110043O21Rik	0.826629
Spag5	0.904355																							Il27ra	0.89391																	Epb41	0.846223
Mybl2	0.815708																							Siah1a	0.812385																	Ece1	0.905411
Rad51ap1	0.86566																							Bcl9l	0.836106																	Tnfrsf9	0.814786
Ncapd2	0.937443																							Tmem108	0.940267																	Fam132a	0.820847
Kif20b	0.874653																							Als2cl	0.947432																	Tnfrsf18	0.875432
Slc43a3	0.86024																							Acp5	0.875636																	Abcb1b	0.876867
Diaph3	0.900748																							Tmie	0.827448																	Pi4k2b	0.822992
Dhfr	0.879679																							Pomgnt2	0.81665																	Slc30a9	0.897732
Cenpk	0.875209																																									Bend4	0.915297
Ckap5	0.893999																																									Kit	0.909852
Prdx4	0.872154																																									Areg	0.809188
Rfc3	0.852392																																									Lrrc8d	0.917035
Gtse1	0.865013																																									Hip1r	0.918423
Cdc45	0.868916																																									Arap2	0.857418
Prim1	0.820327																																									Gak	0.807568
Rrm1	0.920882																																									Ulk1	0.889149
Rad54l	0.802019																																									Mest	0.81675
Ccdc18	0.867782																																									Tax1bp1	0.851787
Mcm7	0.909142																																									Eif2ak3	0.915341
Ncapg2	0.875368																																									Mtmr14	0.811229
Fignl1	0.865145																																									Kdm5a	0.801819
Cit	0.861613																																									Aebp2	0.846879
Cenph	0.871846																																									Creb3l2	0.843488
Sdf2l1	0.829169																																									Il12rb2	0.859523
Tfdp1	0.810472																																									Isy1	0.884977
Usp1	0.835939																																									Crbn	0.865973
Gen1	0.841298																																									Akap13	0.88837
Ezh2	0.823449																																									Arntl	0.805989
Sass6	0.813758																																									Relb	0.845337
Chek1	0.821683																																									Nup98	0.805799
Rad51	0.887041																																									Dennd5a	0.909385
Tmpo	0.893027																																									Adam8	0.844905
Pola1	0.868363																																									Plekha2	0.836729
Trip13	0.875799																																									Cmip	0.883942
Exo1	0.860895																																									Galnt2	0.825869
Mcm5	0.835627																																									Adam9	0.842642
Hells	0.865132																																									Tmem123	0.851592
Whsc1	0.850239																																									Dennd4a	0.815199
Mcm3	0.882629																																									Birc2	0.914434
Chaf1a	0.821696																																									Sidt2	0.841234
Clspn	0.877494																																									Hacd3	0.938797
Nasp	0.805087																																									Rab8b	0.849184
Cep128	0.834602																																									Fam46a	0.842973
Lig1	0.862637																																									Ptpn23	0.831502
Pole	0.840748																																									Acsl4	0.895036

## Sheet: Supplemental Table 1C
Module 1	Transcription factor	Track id	AUC	NES	ClusterCode	Target genes		Module 2	Transcription factor	Track id	AUC	NES	ClusterCode	Target genes		Module 3	Transcription factor	Track id	AUC	NES	ClusterCode	Target genes		Module 4	Transcription factor	Track id	AUC	NES	ClusterCode	Target genes		Module 6	Transcription factor	Track id	AUC	NES	ClusterCode	Target genes		Module 7	Transcription factor	Track id	AUC	NES	ClusterCode	Target genes		Module 9	Transcription factor
	E2F4	wgEncodeSydhTfbsHelas3E2f4StdPk.narrowPeak.gz	0.157855	10.9105	T1	SPC25,SKA1,XRCC2,DIAPH3,KIF24,KIF20A,RFC3,ESCO2,CENPW,KIF2C,NUF2,RRM1,C19orf40,CDC25C,C1orf112,AURKB,SGOL1,BRIP1,MCM3,DNA2,PBK,CDC7,STIL,HIST1H2BK,CENPI,NDC80,UBE2T,TIMELESS,ATAD5,E2F3,FANCD2,HMGB1,ARHGAP11A,NEIL3,KIF18B,CDCA5,NCAPH,ATAD2,KIF15,CIT,PLK1,TK1,ASPM,CDC45,NEK2,SPC24,FOXM1,CDK1,TUBB,MASTL,CKS1B,KIF4A,PCNA,MELK,GTSE1,C12orf48,IQGAP3,SHCBP1,CNTLN,C4orf21,TOP2A,RAD54L,BUB1B,DTL,TMEM194A,…			MAX	wgEncodeHaibTfbsMcf7MaxV0422111PkRep2.broadPeak.gz	0.0496585	3.29256	T1	ZCWPW1,NME1,ECE2,ALG3,PTRH2,CD3EAP,RRS1,IPO4,HEATR2,PPAT,HSP90AB1,SNRPE,EXOSC5,NOP16,NCL,C16orf90,LACTB2,CLUAP1,MTHFD1,CCDC86,RRP12,DNLZ,UTP18,DCAF13,SLC25A32,UBFD1,POLR3G,NANP,TCERG1,HSPBAP1,RRP15,PRMT6,PAK1IP1,BOLA1,NOLC1,OSGEP,GOLIM4,POLR3E,RPL35,NSUN5,RPS18,HDAC2,ALKBH2,COPS6,TTC27,RRP1B,RAD9B,TIMM9,PTCD3,POLR1B,MRPL3,EIF4B,DHODH,BYSL,C4orf43,GRK4,NOP14,CD55,LONP1,GPATCH4,SETD6,CCT5,ABCE1,NOP…			ATF3	wgEncodeHaibTfbsH1hescAtf3V0416102PkRep1.broadPeak.gz	0.0516361	3.2669	T1	LAMP1,SPPL3,NOC4L,CTSA,GATC,TBL3,ATP6V0B,SNX12,SSNA1,BLOC1S1,SSU72,WDR81,DNAJC8,ILF3,CTNS,SYNRG,SLC35B2,HPS4,GRN,PSMB2,PSMB6,RPS6KB2,CUTA,EIF1B,TPP1,ATP6V0E1,SGTA,C19orf70,TSN,PDDC1,MRPL36,MED28,METTL4,MLX,GLOD4,FAM195B,ATP5D			GABPA	wgEncodeHaibTfbsHl60GabpV0422111PkRep1.broadPeak.gz	0.0425046	3.86861	T1	TMEM101,BMS1,PHB2,AURKAIP1,TSSC4,MRPS31,PPIP5K2,TPRKB,EMG1,KCTD5,ING4,GIN1,KRR1,MTERFD2,MTRF1,VPS52,STX16,ZSCAN22,LTN1,DDX55,YIPF2,EIF4E2,TRIP4,C1orf31,DMAP1,DPM3,MRPL1,TMEM85,MOGS,DCP1A,COPS2,GALK2,NFKBIL1,ITGB3BP,ZNF296,MTMR9,GEMIN7,MRPL21,RPL27A,NUDT5,DNAJC24,VTI1A,C11orf73,STOML2,CHMP2A,OGFOD2,RPS25,TRAPPC4,NME7,SRBD1,TMEM208,COPE,GTF2H3,TUFM,PSMB7,SLC4A1AP,SUPT7L,OSGEPL1,HDAC8,PRKAB1,FCF1,MR…			SRF	wgEncodeHaibTfbsMcf7SrfV0422111PkRep2.broadPeak.gz	0.0684704	4.63223	T1	EGR2,EGR3,KDSR,WDR1,FHL2,ECH1,COPS4,MAP3K11,NAB2,C6orf115,INPPL1,CLPTM1L,PDLIM7,TRAF5,PTGER4,SPTLC1,C15orf24,UBE2A,PSMD11,NAA20,CSNK2B,DHPS			FOSL1	wgEncodeHaibTfbsK562Fosl1sc183V0416101PkRep2.broadPeak.gz	0.0590408	4.48198	T1	CAPNS1,VIM,CABLES2,SLC35B1,FBXW8,TAGLN2,GNB1,ST6GALNAC6,PACSIN2,PKP3,MAPRE2,ANXA1,FAM129B,S100A10,ANXA2,GTF3C1,ATP2B1,LGALS1,SUN1,ACTG1,SSBP3,NFIC,GNAI2,C9orf89,LSP1,CTNNA1,CAPG,ZBTB7B			YY1
	TFDP1	GSM1208691_batch1_chrom1_LoVo_TFDP1_PassedQC_peaks_hg19	0.144342	9.83144	T2	HIRIP3,C14orf80,PRR11,SKA2,MDM1,MMS22L,BRCA1,CDK1,MCM5,NDC80,KIF23,BRCA2,SNX5,PRC1,CKAP2L,CDCA2,EXO1,CENPK,SYCE2,C20orf72,RFC5,NEK2,FANCD2,HMGB1,CDC25A,CHEK1,KIF18B,FBXO5,PLK4,RQCD1,SKA1,HMGB2,CDC7,RFWD3,RRM2,TOP2A,FEN1,FANCI,KIF24,CIT,MCM6,CBX5,DPAGT1,E2F3,USP1,CENPM,RBL1,INCENP,CDCA8,ANP32E,CDC6,AURKB,DNA2,NUF2,CDCA5,IQGAP3,DIAPH3,CNTLN,MCM7,TIMELESS,RAD51AP1,ESCO2,CLSPN,USP5,POLD3,KIAA0101,SPC…			TAF1	wgEncodeHaibTfbsEcc1Taf1V0422111PkRep2.broadPeak.gz	0.0484591	3.15562	T2	TAF5,SF3B3,PTEN,OAZ1,NOM1,MRPL39,ECE2,ALG3,RPS7,RPL29,RPL35,ST7L,EXOSC8,ICT1,RPL18,PSMA2,HNRNPK,TOPORS,BRIX1,RAD1,RPL17,RPS18,RPL15,C4orf43,EIF3A,MPHOSPH10,MCEE,GNB2L1,ITFG1,CUL4A,RPS3,NFU1,GTF3C6,NCL,RPL6,EIF4B,RDH10,RPL7,PTCD2,GLYR1,RPS26,MRPS34,C12orf41,PNRC2,RPSA,GART,ZNF143,DOLK,RRP15,USP21,TXNDC15,INTS5,ETAA1,MRPL16,EFCAB2,ZSWIM7,HSP90AA1,RPS4X,RPL27,NGRN,MRPL47,HNRNPM,RPS10,TOMM7,AP4S1,ZNF…			YY1	wgEncodeHaibTfbsA549Yy1cV0422111Etoh02PkRep2.broadPeak.gz	0.0481843	2.89578	T2	RPS11,C16orf62,ZNF524,CSTF2T,NDUFB5,PRPSAP1,THAP2,PSMB5,C20orf94,PCBP1,POGLUT1,CRADD,TMED10,TXNL4B,NAPEPLD,C20orf196,CCDC115,PCIF1,AP2B1,C12orf26,UBE3B,CHCHD5,KIAA0195,TBL3,MRPS7,RPS6KB2,COQ4,DCAKD,MRPS12,MRPL11,RTN4IP1,PSMB6,IDH3B,CSTF1,OXA1L,GLOD4,NDUFS7,LYRM4,CNPY4,RPL41,MRPL36,GTF2A1,METTL4,ATPAF2,TIMM50,NACA,COX10,MRPS28,ASNA1,ACTR3B,PMPCA,TOMM22,WDR18,MED28,ATP5G2,TMEM93,COX6A1,RBM8A,NDUFA3…			ELF1	wgEncodeHaibTfbsMcf7Elf1V0422111PkRep2.broadPeak.gz	0.039191	3.31743	T2	DYNLRB2,MON1B,TRAPPC6A,SNRPB2,BLOC1S3,MTMR9,ING4,CD2BP2,AIDA,PPP2R3C,FDXR,LOC729852,LOC152217,C6orf211,NSUN3,VTA1,COPE,NDUFA13,DOCK4,CYB5R4,C1orf144,SSR3,C17orf89,SHKBP1,NTAN1,NMT1,VPS41,DARS2,C20orf11,PSMD4,ZNF787,FAM96A,SNX1,TPRKB,EDEM3,CIAO1,VPS33B,MUTED,CCBL1,PTRH1,FBXO31,FRG1,VTI1A,SMEK2,RBBP5,C12orf62,CYB561D1,FIS1,ATP6V1H,ZKSCAN5,DPP3,ARPC3,EIF2B5,ARL16,FCF1,XRCC6BP1,ZMAT2,UFC1,AURKAIP1,EF…			NFKB1	wgEncodeSydhTfbsGm18505NfkbTnfaIggrabPk.narrowPeak.gz	0.0564524	3.5053	T2	ZBTB10,IRF4,ZNF318,CHST11,CD83,GFOD1,ILDR1,SLAMF7			FOSL2	wgEncodeHaibTfbsSknshFosl2V0422111PkRep2.broadPeak.gz	0.0521801	3.68789	T2	ANXA1,MAPRE2,VIM,C9orf89,TMEM205,FAM129B,RIN3,C14orf49,LANCL2,PEAR1,DOCK5,SUN1,TAGLN2,CSRP1,ST14,SSBP3,PBX3,S100A10,AHNAK,ITPRIPL2,CD82,ANXA2,XYLT1,EMP1,MAST2,MYO6,HIP1,MTMR1,OXSR1,ZBTB7B,LPXN,CCDC50,EFHD2,WDR26,MTUS2,LSP1,RNF216,CAPNS1,OCRL,ALCAM,NBEAL2,GNA15,LGALS1,PKP3,DSTN,PTPN1,ELOVL1,EEA1			ELF1
	FOXM1	wgEncodeHaibTfbsEcc1Foxm1sc502V0422111PkRep2.broadPeak.gz	0.106401	6.80163	T3	FZR1,CDK1,GPSM2,ARL6IP1,CDKN3,C15orf23,UBE2C,CENPF,RAD21,HMGB2,TUBA1C,MKI67,CDC25B,KPNA2,NUCKS1,CKAP2L,TROAP,GTSE1,CCNA2,TPX2,ASPM,CKAP2,LMNB1,KIF20B,ECT2,MXD3,CCNB2,PRC1,PLK1,PRR11,SKA2,KIF11,UBE2S,KIF2C,NCAPH,RACGAP1,TOP2A,NUF2,KIF18B,CKAP5,KIF23,CEP55,KIF20A,GAS2L3,KIF18A,C12orf48,HMMR,NUDCD2,INCENP,CDCA2,NCAPD2,NUSAP1,PHF19,NDE1,TUBB,UBE2T,KIF14,ESPL1,CBX3,KIF4A,AURKA,UHRF1,HDGF,NEK2,KIFC1,TT…			ZNF407	GSM1208705_batch1_chrom1_LoVo_ZNF407_PassedQC_peaks_hg19	0.047327	3.02637	T3	ERCC5,BRIX1,KIAA0020,WBP4,NDUFS4,ATR,CEP63,RAD9B,MRPL46,SKIV2L2,DHX29,GEMIN5,COG7,CWF19L1,EEF1B2,GPATCH1,C20orf7,USP21,C16orf90,APH1A,RPS12,NDUFS1,WDR12,MED18,RAD1,COQ5,FASTKD2,ATP5J,AKAP8L,TTC32,COASY,MCTS1,HBXIP,ESF1,CLUAP1,NUP43,DDX41,SCNM1,EXOC5,MCCC1,ABHD13,C5orf44,DCAF13,SLC25A32,RNF113A,NDUFA1,UTP18,LONP2,ZNF839,TRMT5,LSM6,OPA1,ANKZF1,TCHP,TERF2			HOXA1	GSM1208634_batch1_chrom1_LoVo_HOXA1_PassedQC_peaks_hg19	0.0473703	2.80827	T3	TBL3,SSNA1,GATC,GLOD4,ADI1,TBRG4,RPS6KB2,NOC4L,TGFBRAP1,WDR74,SF3B5,MRRF,FBXL14,TMEM93,TMEM70,NUPL2,CBLL1,SGTA,AP2B1,IDH3B,TSN,EDC3,DAK,NCBP2,SSU72,WDR25,RPS5,MRPS7,AIMP1,TXNDC9,WDR18,UBAC2,RPLP1,C15orf57,ZNF436,C12orf26,GUK1,N6AMT2,POGLUT1,COX6A1,ZNF668,NEDD8,HDDC3,ATP6V0B,CCDC56,METTL4,SF3A1,PSMB2,RFT1,PCIF1,C17orf63,HPS4,VPS28,NDUFA3,PGLS,RRAS,WDR81,RPL41,RPL13,MRPS12,C10orf32,FLYWCH1,TMEM63A,…			ATF1	GSM1208712_batch2_chrom1_LoVo_ATF1_PassedQC_peaks_hg19	0.0341354	2.47649	T3	MAGOHB,PEF1,APTX,LARP7,COPE,C1D,KPTN,TSPAN31,ING4,DHDDS,JOSD2,GTF2E1,RABL3,DNAJB11,MAGOH,TFPT,TTC1,DHRS1,C14orf21,DUS2L,DDX28,ECD,MRPL13,NUBP2,MUT,MED20,TMEM85,CACYBP,TWISTNB,SLC38A6,ACAD9,ZNF426,TAF11,WARS2,FDXR,ALS2,FBXW7,C17orf81,MRPL4,FCF1,FHL3,UTP11L,TRIAP1,GTF2H3			TBL1XR1	wgEncodeSydhTfbsK562Tblr1nb600270IggrabPk.narrowPeak.gz	0.0534828	3.22683	T3	MYO1C,PRKACA,ATHL1,INPPL1,AMMECR1,CTSB,PDE4A,ADARB1,EGR3,SMG6,ARL1,RFK			KLF5	GSM1208642_batch1_chrom1_LoVo_KLF5_PassedQC_peaks_hg19	0.0506194	3.50726	T3	AHNAK,FAM129B,ANXA2,CTNNA1,ELOVL1,S100A10,ADAP1,S100A6,ACTG1,PKP3,HIP1,LGALS3,ANKRD57,ZBTB7B,TLN1,TAGLN2,RAC1,PQLC3,OXSR1,POLK,PALM,LSR,NBEAL2,RAB1A,OSBPL3,FAR1,PLP2,CARHSP1,AIM1L,SLCO4A1,HAGHL,DSTN,RALGDS,NIPA2,CAPNS1,SLC25A24,REEP5,VAX2,ST6GALNAC6,GNB1,VIM,MFSD10,DUSP18,IGF2BP3,LGALS1,C9orf89,NDFIP1,GNAI2,S100A4,CD82,CAPG,FLII,AIM1			EP300
	E2F7	GSM1208730_batch2_chrom1_LoVo_E2F7_PassedQC_peaks_hg19	0.10372	6.58752	T4	RRM2,TYMS,MCM5,E2F2,CHEK1,CDCA7,DUT,WDR76,LIG1,SLBP,MCM3,ZNF367,RAD51,MCM4,MCM6,E2F3,RBL1,CDC6,ARL6IP6,MCM7,PCNA,RBBP4,ATAD2,DNMT1,CENPM,TK1,TIPIN,RQCD1,DTL,RFC2,NASP,TIMELESS,SRSF1,CDC25A,AGFG2,SMC3,DHFR,CDC45,MCM2,POLA1,CBX3,TMEM194A,LMNB1,HELLS,RAD54L,POLD1,MYO19,RTTN,PRIM1,RFWD3,E2F8,CENPH,EIF3B,MYCN,CENPN,C16orf61,XRCC2,DSCR3,GMNN,ESYT1,CEP192,ASF1B,PAQR4,KREMEN2,HMGB2,GINS2,PRMT1,MXD3,ORC1,…			MYC	wgEncodeSydhTfbsK562CmycIfna30StdPk.narrowPeak.gz	0.0469368	2.98182	T4	CCDC86,NEFH,BOP1,NOP58,URB2,MTHFD1L,NOP16,MRPL3,KIAA0020,GEMIN8,ECE2,RPSA,PBRM1,PIGQ,ALG3,NOLC1,POLR3D,HEATR2,ZNF239,GPATCH4,RUVBL1,C4orf43,EIF4G1,HDDC2,RPL21,GTPBP4,RPS12,PPAT,PDCD11,UBFD1,PPA1,NME1,GNL2,PDE12,RDH10,PELP1,RPL7,C19orf2,PRPF6,RANBP1,SETD6,RRS1,PAK1IP1,EIF4B,COPS6,HNRNPD,POLR1B,C16orf90,CCT3,NCL,RRP12,TOMM70A,WRAP53,EIF3E,CLUAP1,AKAP11,HNRNPU,TRMT2A,ATP5F1,RPL10A,RPS18,BRIX1,MATR3,…			SP4	wgEncodeHaibTfbsH1hescSp4v20V0422111PkRep1.broadPeak.gz	0.046986	2.76694	T4	LAMP1,TAOK3,MRPS7,DNPEP,LYRM4,SEP15,CTSA,ATP5L,NDUFA4,AIMP1,DEAF1,TSN,CTNS,VDAC2,ILF3,PCIF1,HADHA,FLYWCH1,ADI1,ZNF524,BLOC1S1,GRN,WDYHV1,GUK1,NME6,APRT,PGD,PTGES2,TMEM39B,NDUFA11,TSEN54,NDUFA10			NFKB2	GSM1208776_batch2_chrom1_LoVo_NFKB2_PassedQC_peaks_hg19	0.0339797	2.45059	T4	RPL27A,LSM4,ABT1,C17orf81,ARFIP1,ZKSCAN5,ALDH16A1,ZBTB32,BTF3,C1orf31,ID3,PRDX5,IFT46,ETFA,TMEM141,OSGEPL1,EIF2S1,SNRNP35,ATP6V1D,CYBA,C19orf20,NUP88,SLC7A6OS,CYP20A1,CPSF2,WDR6,DAGLB,INTS7,CHCHD8,NDUFA13,HIST1H4A,RALBP1,MLEC,MUS81,MRPL32,IPP,PSMD9,TRIP4,ACO2,HSPA4L,PNKP,CCDC124,HSPH1,FAF2,PCGF1,TRA2B,MRPL49,PDE4DIP,REPIN1,PHACTR4,APTX,TJP2,LOC152217,KIAA0528,MRPL13,C9orf85,ADCK4,CRYZL1,HIST1H2AH…			EGR1	wgEncodeHaibTfbsGm12878Egr1V0416101PkRep1.broadPeak.gz	0.0521375	3.10068	T4	NAB2,CCNI,MYO1C,WSB2,PDLIM7,PDE4A,AFTPH,ARL1,PRKACA,EGR3,TNFSF14,C6orf115,DHCR24,TWSG1,PNPLA2,COPS4,CD83,KCTD11,STARD4,ADARB1,GPD2,TIMM17A,RAB40C,CCDC42,MED10,ATHL1,ILDR1			NR3C1	wgEncodeHaibTfbsA549GrPcr1xDex50nmPkRep1.broadPeak.gz	0.0468749	3.07385	T4	PON2,AHNAK,FAM129B,CAPG,HIP1,POLR2C,PACSIN2,TTPAL,KLHDC4,PTPN11,LEPREL1,DOCK5,TRIP10,NFIC,C3orf25,IGF2BP3,S100A10,ANXA2,PEAR1			TAF1
	SIN3A	wgEncodeHaibTfbsPanc1Sin3ak20V0416101PkRep2.broadPeak.gz	0.0961841	5.98573	T5	ANLN,KIF2C,C11orf82,FANCI,FAM54A,DTL,CKAP2L,KIF20B,E2F3,MCM7,NEK2,NUF2,BLM,FBXO5,DBF4,KIAA1524,POLQ,PMF1,KIF24,HIST1H1B,TPX2,IQGAP3,RAD51,CDC6,TTK,AGFG2,CCNB2,CDC20,CDCA5,CDK1,EXO1,AURKA,HELLS,DEPDC1,NCAPD3,RRM2,E2F8,ATAD5,CDKN2C,CENPF,C15orf42,PSMD13,SHCBP1,ORC1,MCM4,CEP55,RAD54L,BUB1B,PRIM2,KIF23,NUDCD2,HIST1H2BD,HMMR,CCNA2,CCDC108,TMEM194A,C3orf26,POLD3,BIRC5,CENPI,FBXO27,PRC1,UBE2C,POLE,ZWILC…			GABPA	wgEncodeHaibTfbsHl60GabpV0422111PkRep2.broadPeak.gz	0.0452978	2.79469	T5	RARS,MRPL3,SF3B14,RPS18,IPO4,C21orf59,SF3A3,MED18,ATP5J,EIF1AD,WDR83,NDUFS3,RPL29,RUVBL1,AQR,AHSA1,RPS7,INO80B,CDK5RAP1,PDCD11,MRPS22,ZC3HC1,MRPL16,COG8,NIP7,SSBP1,RPF1,NSA2,UTP3,FKBP3,ANKRD32,RRS1,C4orf43,WDR46,PFDN6,FAM32A,YME1L1,TMCO1,NME1,EFCAB7,NDUFB3,ZNF35,EXOSC3,CLNS1A,MRPL24,WDR85,SLC33A1,ADSL,SART1,RPS26,MRPS34,C17orf42,GTF3C3,ZNF623,RG9MTD1,DIS3,PTRH2,COPS6,LSG1,USE1,TARS2,MYEOV2,BRIX1,…			CREB1	wgEncodeHaibTfbsH1hescCreb1sc240V0422111PkRep1.broadPeak.gz	0.0451822	2.57301	T5	AP2B1,SSNA1,ING3,TMEM70,C19orf63,TMEM175,NOC4L,TBL3,CYHR1,NUPL2,GUK1,WDR81,SSU72,OPA3,SF3B5,TGFBRAP1,C12orf26,METTL4,MCART6,MMAB,RPS6KB2,CNN2,C14orf166,GLOD4,AIMP1,SAMD10,SGTA,PSMB2,GATC,NCBP2,PHF5A,DNAJC30,MRRF,RRAS,C15orf57,NHP2,ATP5D,FAM125A			CREB1	wgEncodeHaibTfbsEcc1Creb1sc240V0422111PkRep1.broadPeak.gz	0.0337607	2.41417	T5	PEF1,ING4,GTF2H3,FDXR,C14orf21,DHRS1,DOK1,KPTN,ECD,GTF2E1,RABL3,WDR53,FBXW7,MAGOHB,C1D,TSPAN31,DHDDS,SLC38A6,LARP7,JOSD2,MED20,DNAJB11,PHF7,CCDC124,COPE,APTX,TIMM13,MAGOH,CEP57,FOXRED1,NUBP2,TRIAP1,EIF2A,TWISTNB,RNASEH1,MUT,HINT3,TTC1,C6orf106,IRGQ,ACO2,SMU1,CWC22,TMEM208,TFPT,MUTED,TBP,PSMB1,RHEB,POLR2K,BET1,C17orf81,ACAD9,CACYBP,TAF11,LOC152217,FCF1,CCT4,C20orf30,COG5,SCFD2,TRAPPC6A,BLOC1S3,C12…			MEF2A	wgEncodeHaibTfbsGm12878Mef2aPcr1xPkRep2.broadPeak.gz	0.0505431	2.95117	T5	C17orf87,EGR2,PDE4A,IRF4,TOX,BCL2A1,CD83,MKRN2,TNFSF14,IRF8,ILDR1,MAP2K2,PIK3CG,SLAMF7,IQSEC1,EIF4E,PSMD11,ELK3,AMMECR1,SLC25A38,COPS4,C6orf115,CD68,CLPTM1L,NIF3L1,NAB2,STAP1,INPP4A,UBE2A			JUND	wgEncodeHaibTfbsMcf7JundV0422111PkRep2.broadPeak.gz	0.0457652	2.94542	T5	ZBTB7B,TMEM205,S100A10,ANXA1,FBXW8,SUN1,FAM129B,CTNNA1,TAGLN2,LSR,GATA3,MYO6			GABPA
	MYBL2	wgEncodeHaibTfbsHepg2Mybl2sc81192V0422111PkRep1.broadPeak.gz	0.0756428	4.34538	T6	HIST1H2BB,PRR11,HMGB2,WEE1,HIST2H2AB,ARL6IP1,TUBB,PLXDC1,SKA2,AURKA,HIST2H2AC,HIST1H2BD,TMEM107,EZH2,SGOL2,CKS2,PLK1,HIST1H2BM,G2E3,HIST1H2AK,CBX3,TOP2A,NUDCD2,HMMR,HIST4H4,CDCA2,TUBA1B,TPX2,HSPD1,BUB1,PRC1,LMNB1,NUSAP1,STIL,FBXO5,TUBA1C,KIFC1,CENPF,TYMS,RACGAP1,BIRC5,CKAP2L,SNX5,C20orf72,RANGAP1,UBE2C,PCNA,KPNA2,NCAPD2,BUB1B,ANLN,NUCKS1,ECT2,KIF20A,ARL6IP6,BUB3,USP1,INCENP,CENPN,C16orf61,CKS1B,E…			ATF3	wgEncodeHaibTfbsHepg2Atf3V0416101PkRep2.broadPeak.gz	0.0404508	2.24129	T6	FAF1,NSMCE2,ATG3,MARCH9,FAM118B,DEXI,VPS33A,ITFG1,CTNNBL1,NUDT9,PRPF31,EIF4G1,CRLS1,TOMM7,CWF19L2,OSGEP,GLYR1,ATP6V1G1,C19orf24,C16orf42,COMMD8,FAHD1,EPRS,FKTN,C2orf43,RBM15B,GGA2,ZNF507,ZNHIT6,LONP1,ZC3H18,ELP3,RPIA,C2orf67,FAM122A,WDR75,PIGU,BOLA1,HPS1,CCNYL1,MRPL2,SNRNP48,MTHFSD,TAF5,SENP8,PPIL4,CCDC86,STRADB			NR3C1	wgEncodeSydhTfbsHepg2Grp20ForsklnStdPk.narrowPeak.gz	0.0444235	2.49144	T6	NOC4L,TBL3,SSU72,SSNA1,GATC,HPS4,SMARCD2,RPS11,GLOD4,RPS6KB2,C20orf94,AP2B1,MDH2,C20orf196,PSMB2,IDH3B,POGLUT1,ZNF524,C12orf26,PHF5A,CRADD,WWOX,SLC25A11,METTL4,C16orf62,CSTF1,PSMB5,PCIF1			ZNF407	GSM1208705_batch1_chrom1_LoVo_ZNF407_PassedQC_peaks_hg19	0.0335369	2.37694	T6	MGST3,STX8,LARP7,MRPL22,KIAA1429,DUS2L,WDR92,APOOL,ARMC1,ANAPC13,GTF2F2,VPS33B,DYNLRB2,DDX28,SRFBP1,RNF219,NDUFA9,PNO1,C1orf31,KPNA6,VTA1,CDKAL1,SMEK2,VPS29,NBAS,TSSC1,GPN3,CRYZ,UBXN1,NUDT5,TXNDC17,MUDENG,AIFM1,FAM96A,SNX1,ETHE1,CUEDC2,EIF2B5,PSMD9,TAF11,OGFOD2,USP39,FRG1,RABEPK,PPP6C,SLC38A6,GTF2B,SNAPC2,SPA17,SIAE,GLCE,ALS2,FLAD1,TBCB,POLR2I,NDUFB8,ASB3,ERLIN1			SREBF2	wgEncodeSydhTfbsHepg2Srebp2PravastStdPk.narrowPeak.gz	0.049417	2.84558	T6	FDFT1,SQLE,STARD4,DHCR24,ECH1			ZBTB7A	wgEncodeHaibTfbsHepg2Zbtb7aV0416101PkRep1.broadPeak.gz	0.043931	2.73311	T6	SUN1,ZBTB7B,ACTG1,IGF2BP3,ST3GAL2,AHNAK,ADAP1,SSBP3,AZIN1,TCEB3,H1F0,STK39,NFIC,ST6GALNAC6,VAX2,TTPAL,RRBP1,SYNGR2,BAZ1A,ABI2,AIM1L,DSTN,PCBP4,RNF216,REPS1,CARHSP1,NELF,GNB1,WDR26,ACP2,SEPX1,RAB1A,PALM,B4GALT5,SCPEP1,PKP3,CAPNS1,GDPD5,TRIP10,LSR,RIN3,CCDC50,CAPG,PTPN9,REEP5,ADRBK1,MARCKSL1,PION,KCTD9,MFHAS1,FAM20A,CAPZA2,CABLES2,FBXW8,DUSP3,FAM117B,DNAJC1,FOXP4,EHBP1L1,BRPF3,FBXL17,ERLEC1,ELOVL1,…			CREB1
	E2F1	wgEncodeSydhTfbsMcf7Hae2f1UcdPk.narrowPeak.gz	0.0748117	4.27902	T7	UHRF1,CDK1,STIL,DTL,CENPI,RAD54L,SMC3,MCM3,PBK,PLK4,FLNA,WDR76,UBE2T,TUBB,TADA2A,CAPN11,CDKN2C,CHAF1A,CEP55,KPNA3,POLA1,STAG1,USP1,CENPM,CDC7,PCNA,MCM4,MUTYH,RTTN,SUZ12,FECH,NUP155,ZMYND10,PRC1,HIST1H2BK,RRM1,DCLRE1A,ASF1B,PRIM1,MBD4,CLSPN,CENPF,YWHAE,CCHCR1,TCF19,ANP32E,TRA2A,CDKN2A,DNA2,DCK,CDC25A,DHX9,CDC6,DBF4,TMEM107,C1orf112,CDC45,KIF18B,WEE1,MCM2,SYCE2,ARHGAP33,RAD18,ERI1,KIF15,HSPB6,DSCR3…			E2F3	GSM1208729_batch2_chrom1_LoVo_E2F3_PassedQC_peaks_hg19	0.039261	2.10545	T7	CLPB,CEP57L1,RDH10,PTCD3,AHSA1,CAND1,MRPL24,PRPF31,BTRC,C18orf55,LARS,RPS27A,ZMAT5,C3orf19,LIN37,RPL7,RPS26,CYB561D2,FTSJ3,SCNM1,FARSB,RIC8B,C1orf174,COPS5,CCT3,EXOSC5,NOP16,MRI1,C5orf44,N4BP2L2,WDR12,CNPY2,ENY2,NUDCD1,VRK1,PREPL,ZRANB2,ENOX2,DDX23,C10orf76,C11orf58,PCM1,MED29,CCDC28A,RPS3,ALKBH8,ZCWPW1,SMARCAL1,BOLA1,FTO,GORAB,WDR83,GPX4,NAT1,RPS12,LTA4H,EIF2B4,EPRS,MAD2L1BP,PAK1IP1,RPL18A,MARS,…			THAP1	wgEncodeHaibTfbsK562Thap1sc98174V0416101PkRep2.broadPeak.gz	0.0437151	2.41527	T7	AP2B1,RPS11,CSTF1,RPS5,NMNAT1,TBL3,RPL32,C16orf62,ZNF524,CHCHD5,CRADD,ACTR3B,TMED10,YIF1A,TXNL4B,MRPL36,CSTF2T,NDUFB5,BAD,C20orf196,PRPSAP1,SPCS1,SYS1,MRPS23,KIAA0195,PSMB5,C20orf94,PGLS,CCDC115,CIB1,OXA1L,SLC35B4,COPS7A,C1GALT1C1,TTC9C,SF3B5,TMEM219,EIF3D,TMEM175,ENSA,MRPL40,SMYD4,HEATR6,PPP1R11,G3BP1,SAMD10,ATXN10,PRKRIP1,TBRG4,ZMAT3,C12orf26,RAE1,ATP6V0B,POLR1D,ARPC4,SLC29A1,LAMP1,WDR74,ASNA1,…			SOX2	GSM1208794_batch2_chrom1_LoVo_SOX2_PassedQC_peaks_hg19	0.0329229	2.27479	T7	IRGQ,HTRA2,CIAO1,TMEM11,AP2S1,FARS2,WDR92,MAP3K12,MON1A,CXXC1,EFTUD2,SUCLG1,ING4,PNO1,CCDC124,TSSC4,COPE,TCEB1,SEC61B,POLR2E,SDCCAG8,RALGAPA2,SLC4A2,C19orf20,DDX55,INTS9,SNX17,TIMM22,ISCU,FIS1,C11orf10,BCKDHA,NMT1,PRCC,CALCOCO1,ZBTB32,TIMM13,VTI1B,IFT20,NPRL2,RALBP1,CDK5,ZSCAN22,MEA1,ABCB8,ST13,DIABLO,CCT4,RBBP5,SAMM50,CDK2AP2,THAP11,TFPT,TRIP12,RPGRIP1L,PSMD12,C12orf43,SUGP1,ZKSCAN5,C17orf89,POM…			JUND	wgEncodeSydhTfbsH1hescJundIggrabPk.narrowPeak.gz	0.0484803	2.75774	T7	WDR1,SLC30A3,EXT1,VAMP3,YPEL2,TACC2,ISG20,UBE2A,KIAA0556,RAB39B,RAB40C,ZBED3			NFIC	wgEncodeHaibTfbsSknshNficsc81335V0422111PkRep2.broadPeak.gz	0.0435003	2.68326	T7	TMEM205,AHNAK,VIM,ATP2B4,MTUS2,ST3GAL2,CSRP1,CRIP1,C9orf89,TRIP10,LSP1,LGALS1,RNF216,S100A10,POPDC2,TAGLN2,ANXA2,LPXN,RNF19A,MTMR1,GNA15,CTNNA1,IGF2BP3,C1orf38,GOT2,EFHD2,ADAM10,XYLT1,CHP,ZBTB7B,FKBP1A,FAM129B,EMP1,ACCS,NEK7,SUN1,GAPDH,RORC,PEAR1,ADRBK1,PREX1,ACTG1,LEPREL1,H1F0,TTC39B,GSR,FAM117B,OCRL,SERINC3,WDR26,FBXW8,PTPN9,MAPRE3,RAC1,SELM,TCEB3,CMPK1,EEA1,GRAMD1B,IFITM1,OXSR1,ADAP1,NFIC,HCLS…			ATF3
	E2F2	GSM1208606_batch1_chrom1_LoVo_E2F2_PassedQC_peaks_hg19	0.0591082	3.02499	T8	CDC25C,EIF3B,HMGB2,ARL6IP6,PRMT1,CENPN,C16orf61,RBL1,CENPM,FBXO5,POC1A,CBX5,CDC7,SMC3,NUSAP1,MCM3,ZNF628,PRR11,SKA2,CDCA3,USP5,CBX3,BRIP1,ATAD2,FEN1,RQCD1,SRSF1,CDC6,CHEK1,TUBA1B,RTTN,DPAGT1,ANP32E,MCM5,SMC2,KIAA0586,TAF6,BUB1B,PCNA,DTL,SKP2,PLCD3,RFWD3,MPHOSPH9,FANCI,RAD54L,KNTC1,CDC25A,TYMS,CENPK,SUPT16H,E2F2,PRIM1,EXO1,MRPS11,KIF18B,TIPIN,GINS3,MUTYH,CENPP,RBBP4,PLK4,DHFR,FZR1,C14orf80,KHSRP,N…			ELF1	wgEncodeHaibTfbsHepg2Elf1sc631V0416101PkRep2.broadPeak.gz	0.0389354	2.06827	T8	DNAJC2,PSMC2,NSUN5,C2orf43,NOP16,CENPQ,SART1,ARFRP1,C19orf24,C22orf25,HPS1,ERCC5,RPL27,CCDC28A,RAD50,DCAF13,WDR83,MRPS18B			USF1	wgEncodeHaibTfbsK562Usf1V0416101PkRep2.broadPeak.gz	0.043092	2.34829	T8	CYHR1,SPPL3,C19orf70,MRPL36,LAMP1,ATP6V0B,SLC35B2,CUTA,CTNS,DNAJC8,CTSA,SYNRG,ILF3,BLOC1S1,EIF1B,MED28,ATP6V0E1,CSTB,ASNA1,SLC29A3,VAC14,ATPAF2,TPP1,SGTA,GRN,C19orf10,PDDC1,VPS8,GRPEL1,GTF2A1,MLX,SMYD4,WDR81,SLC31A2,C15orf57,METTL11A,MRPS2			E2F3	GSM1208729_batch2_chrom1_LoVo_E2F3_PassedQC_peaks_hg19	0.0327701	2.24938	T8	NMT1,COPE,PRKCI,TCEB1,INTS9,C11orf73,ING4,SIRT4,CWC22,KRR1,TFPT,NPRL2,PSMC5,RBBP5,SNX1,ISCU,GALM,SUGP1,FAM96A,AP2S1,PRCC,CALCOCO1,CDC40,GPR108,SUCLG1,CDK5,SLC4A2,CSPP1,SDCCAG8,ZMAT2,BCKDHA,HSPH1,VRK3,ZNHIT1,MTRF1,HINT1,WDR92,PNO1,MRPL54,UFSP2,RPS23,KBTBD7,C19orf20,IRGQ,CLP1,MED11,TSSC4,FBXO31,EIF2A,CCDC124,SEC61B,VTI1B,FHL3,UTP11L,VAPA,RPGRIP1L,ABCB8,EXOC4,C11orf10,UBXN8,POLR2E,ZNF688,SNX17,NTAN1…			SP1	wgEncodeHaibTfbsHct116Sp1V0422111PkRep2.broadPeak.gz	0.0480618	2.7185	T8	ELK3,PRKACA,KDSR,ANKRD39,PTGER4,TMEM160,CYB5R3,RAB40C,PHACTR2,MAP3K11			RXRA	wgEncodeHaibTfbsSknshRxraV0422111PkRep1.broadPeak.gz	0.0431304	2.64045	T8	CSRP1,PEAR1,RIN3,TMEM205,ANXA2,OTUD7B,MTUS2,TAGLN2,ZBTB7B,ENDOD1,EFHD2,CAPNS1,VIM,ST3GAL2,MTMR1,IGF2BP3,PACSIN2,S100A10,AHNAK,TLN1,GABARAPL1,OSBPL3,DSTN,FAM129B,LGALS1,ANXA1,GAPDH,HIP1,SSBP3,DOCK5,CD82,XYLT1,ALCAM,POPDC2,NEK7,EMP1,NFIC,EHBP1L1,MYO6,RNF216,LPXN,C14orf49,C9orf89,PBX3,ACP2,LEPREL1,PTPRJ,GSR			TEAD2
	FOS	wgEncodeSydhTfbsGm12878CfosStdPk.narrowPeak.gz	0.0465597	2.02291	T9	UBE2C,FAM72A,KATNB1,TOP2A,PRR11,SKA2,C15orf42,SPC25,INCENP,FAM54A,C1QTNF6,KHSRP,CKS1B,HSPB6,HNRNPAB,ARL6IP6,SETD8,RFWD3,MPP2,FBXO5,CENPM,RPS6KA5,C12orf75,C14orf1,CCDC61,SDF2L1,TTLL5,ANP32E,GRIK5,RRM2,NT5DC2,TMEM194A,CDCA2,KIAA0101,DCAF4,HIST1H2BK,HIST4H4,ETV5,CBX5,HNRNPL,CCHCR1,GTF3C5,TCF19,NIPAL3,ZSCAN20,PAX5,G6PC3,PMF1,CHAF1A,NCAPD3,COPS7B,BRIP1,HIST1H2AK,KIF24,CKAP5,CENPF,TPX2,HIST1H2BB,YBX1,C…			ETS1	wgEncodeHaibTfbsGm12878Ets1Pcr1xPkRep1.broadPeak.gz	0.0386744	2.03847	T9	MRPL24,SCNM1,PRPF31,DDX23,CLPB,NUDCD1,ENY2,EIF2B4,GSPT1,AHSA1,BTRC,MRPL50,CYB561D2,RPS7,SMARCAL1,LARS,C3orf19,ZNF420,ZNF605,GRK4,NOP14,C1orf174,COG8,NIP7,BOLA1,ATP5J,GTF2H4,RPS26,DEXI,WDR46,PFDN6,MAD2L1BP,PRMT6,PCM1,FTO,NOP16,MARS,LMNB2,RPL27,KIAA1407,EIF1AD,RBM6,POLR1B,RPIA			ESRRA	GSM1208615_batch1_chrom1_LoVo_ESRRA_PassedQC_peaks_hg19	0.0430644	2.34531	T9	PHF5A,TIMM8B,NDUFB5,NMNAT1,MDH1,COX7A2,COX6A1,WDR81,CS,ATP5G2,LETMD1,CCDC56,TBRG4,SGTA,AP2B1,NDUFS7,COX10,MCART6,FLJ27352,NAPEPLD,ATP5L,OPA3,SIRT5,ECHS1,KIAA0141,MRPL15,MED28,RTN4IP1,TRIM69,MDH2,MRPL10,IDH3B,MRRF,RBMS2,CHCHD3,SEC22C,SS18L2,MRPL35,NDUFA4,SH3GLB2,C9orf123,MRPS7,LMAN2,UQCRQ,C5orf52,SLC24A6,DNAJC15,FANCG,NFIA,DNAJC8,MAP4K1,EIF3K,GSTP1,MRPS12,PCBP1,MED27,MPV17L2,GLOD4,SLC25A23,VDAC2,P…			SIX5	wgEncodeHaibTfbsK562Six5V0416101PkRep2.broadPeak.gz	0.0326416	2.22801	T9	TTC33,UBAC1,CCDC124,C11orf73,NTAN1,TMEM11,AURKAIP1,AP2S1,TSSC4,COPE,RPGRIP1L,TCEB1,NMT1,PRCC,CALCOCO1,GPR108,SDCCAG8,PRKCI,CXXC1,TFPT,SLC4A2,INTS9,CDK5,ZSCAN22,SHKBP1,JOSD2,TMEM101,UFSP2,C19orf20,SIRT4,SNX27,RALBP1,MTRF1,SNX17,KBTBD7,IFT20,ING4,RTN2,CHCHD4,NPRL2,TTBK1,BICD2,FAM96A,SNX1,THAP11,PPP6C,HTRA2,RAB7L1,MUS81,DPM3,RAB19,VAPA,SUGP1,TMEM208,NFKBIL1,CIAO1,STK25,MRPL54,CWC22,PTDSS2,MAP3K12,LR…			MYB	GSM1208652_batch1_chrom1_LoVo_MYB_PassedQC_peaks_hg19	0.0466368	2.58487	T9	EGR2,EGR3,AHR,KDSR,PTGER4,DNAJC4,ZBTB1,AFTPH,PSMD11,ZBED3,NAA20,CCDC42			EP300	wgEncodeHaibTfbsA549P300V0422111Etoh02PkRep2.broadPeak.gz	0.0424616	2.56304	T9	CAPG,DOCK5,HIST2H2BE,GAPDH,ACTG1,ANXA2,TAGLN2,PON2,S100A10,CTNNA1,FMNL1,POLR2C,ZBTB7B,DSTN,AHNAK,CSRP1,PACSIN2,CAPNS1,FAM107B,IGF2BP3,VIM,TXN,S100A4,SLA,LAMC2,TRIP10			THAP1
	NFYA	GSM1208777_batch2_chrom1_LoVo_NFYA_PassedQC_peaks_hg19	0.0462739	2.00009	T10	CDK2,KATNB1,PRR11,TOP2A,KHSRP,HNRNPL,SKA2,PRMT1,ZRANB3,C19orf40,USP5,CDCA3,HSPB6,CDCA2,KIAA0101,CCDC61,CBX5,RFWD3,ANP32E,UBE2C,HIST1H2BK,COPS7B,TMEM194A,HIST1H1A,NIPAL3,HIST2H2AC,HIST2H2AB,GRK6,GTF3C5,HIST1H2AL,HIST1H1B,NASP,CKS1B,MCM3,UBE2T,ASF1B,KIF24,HIST1H2BH,ORC6,ASPM,C15orf42,RPS6KA5,FAM54A,UBE2S,HIST1H2AK,HMGB2,SPC24,ARHGAP19,C1QTNF6,C11orf51,CHAF1A,ARL6IP6,TTLL5,C14orf1,CDC25A,FAM120A,CHE…			ZBTB33	wgEncodeHaibTfbsHepg2Zbtb33V0416101PkRep2.broadPeak.gz	0.0385672	2.02623	T10	MAD1L1,AKAP11,ATP5F1,COX7B,TTC32,GAS8,NANP,DENR,NOP14,RPS19,GRK4,ZZZ3,CDC5L,RPL17,RPL10A,DARS,TMEM209,COASY,FASTKD2,SLC25A4,RPS7,CAND1,AHSA1			SOX2	GSM1208794_batch2_chrom1_LoVo_SOX2_PassedQC_peaks_hg19	0.0429765	2.33586	T10	RANBP10,SLC35B4,TMEM70,DCAKD,ZFYVE19,TSN,C19orf70,HADHA,MRPS7,PSMB5,LYRM4,PCBP1,RRAS,MRPL11,CTNS,ZNF436,TRAPPC3,UBE3B,NME6,ZNF524,VDAC2,PPIL2,ATPAF2,THTPA,TMEM93,ATP5L,NDUFA4,FAM168A,MDH1,NDUFAF3,MRPL36,EIF3D,CBLL1,NEDD8,TBL3,AIMP1,LMAN2,TBRG4,RPL13,TMED10,GLOD4,NDUFA3,NUTF2,PCIF1,ING3,PTGES2,SPCS1,RPS5,ORMDL1,TAOK3,GATC,CS,BIVM,COPS3,COQ4,ATP6V0B,ZNF8,ILF3,C10orf32,MRPL40,WDR81,CHCHD3,RPN1,APRT,…			NR2C2	wgEncodeSydhTfbsHelas3Tr4StdPk.narrowPeak.gz	0.0324664	2.19888	T10	MTRF1,C11orf73,SNRPB2,FCF1,KRR1,PUS10,TMEM101,ZNHIT3,CCT8,PGGT1B,RPL34,PMPCB,PSMA6,EBAG9,SUDS3,CPSF4,FKBPL,PSMB7,KIAA1826,TRAPPC4,TPRKB,YIPF5,RPS25,DCP1B,JMJD5,VPS72,IFT20,PSMA1,TBC1D9B,PIGL,MRPL20,ECSIT,GTF2F1,PSMC5,RPS6KC1,C9orf85,SAMM50,XRCC6BP1,LTN1,COX19,PSMD14,EXOC4,NME7,EYA3,C2orf47,CD2BP2,MFAP3,NUP37,FAM114A2,PSMD9,NDUFB7,SRFBP1,TAF5L,CSTF3,THAP1,ACO2,EIF2B2,TCEB1,RPL27A,SNHG10,GLRX5,IGBP…			SIN3A	wgEncodeHaibTfbsK562Sin3ak20V0416101PkRep2.broadPeak.gz	0.0450523	2.4363	T10	ADARB1,GDAP2,MAPK8IP2,CD68,CLPTM1L			GATA3	wgEncodeHaibTfbsMcf7Gata3V0422111PkRep2.broadPeak.gz	0.0414482	2.44574	T10	TMEM205,S100A10,S100A11,GSR,MYO6,ITPRIPL2,UHRF1BP1L,LGALS3,CSRP1,ATP2B1,PQLC3,NUDT4,ZBTB7B,FBXW8,FOXP4,FAM129B,CAPNS1,RAPH1,BPGM,ANXA2,INO80C,PACSIN2,RRBP1			JUND
																	GMEB2	GSM1208626_batch1_chrom1_LoVo_GMEB2_PassedQC_peaks_hg19	0.0420143	2.23241	T11	MPV17L2,CRADD,RPS11,HDAC3,MCAT,TMEM175,C9orf123,COX5A,C20orf24,ATP6V0B,TMEM214,MRPL35,C14orf166,C16orf13,VPS28,MRPS23,MRPL40,TTC9C,G3BP1,AMZ2,NOC4L,MRPS28,MRFAP1,SDHAF2,C18orf32,GUK1,TBRG4,SNX12,TIMM17B,SMARCB1,MTIF3,WDR81,ENSA,SNX3,ALKBH3,ZFYVE19,CCDC115,VDAC2,ING3,GRPEL1,SSU72,OPA3,EIF3D,ZNF524,ZNF668,MRPL36,RHBDD1,PSPH,HMOX2,ZBTB2,MRPL18,PSMB5,TXNDC9,METTL4,C20orf94,ATPAF2,CSTF1,NDUFAB1,ATP5D,…			ETS1	wgEncodeHaibTfbsGm12878Ets1Pcr1xPkRep1.broadPeak.gz	0.0324528	2.19661	T11	PRCC,AP2S1,INTS9,TFPT,CXXC1,CALCOCO1,NTAN1,ZSCAN22,C11orf73,SNX17,ING4,AURKAIP1,IFT20,TAF12,NPRL2,GPR108,KBTBD7,SLC4A2,CDK5,HTRA2,TSSC4,FAM96A,SNX1,STK25,TTC33,CHCHD4,JOSD2,CIAO1,TCEB1,UBAC1,TMEM11,CWC22			ATF2	wgEncodeHaibTfbsGm12878Atf2sc81188V0422111PkRep2.broadPeak.gz	0.0438465	2.32323	T11	CCNI,CD68,EIF4E,EGR2,IRF4,C17orf87,CD83,PDE4A,ZBTB10,BCL2A1,MKRN2,PIK3CG,NIF3L1,ISG20,TOX,IRF8,COPS4,TMEM30A,UBE2A,ECH1,TIMM17A,PIGO,DHPS,FBXO8,C15orf24,ILDR1,MEMO1,EGR3,CNIH,TNFSF14,ADAMTS6,SLAMF7,RSL1D1,CSNK2B,PDLIM7,MGAT5,RIT1,EXT1,MAP3K11,ARL1,SLC25A38,ELK3,BSCL2,ZBED3,ZBTB1,MAP2K2,IQSEC1,ZNF318,STARD4,CHST11,KIAA1143,SUSD3,CTSB,IDE,INPP4A,WDR1,KDSR,NOSIP,SPRY1,RFK,AP1S3			NFKB1	wgEncodeSydhTfbsGm12891NfkbTnfaIggrabPk.narrowPeak.gz	0.0407793	2.36833	T11	L1CAM,ADRBK1,GNB1,CD5,CD82,EHBP1L1,RABGAP1L,TICAM1,LPXN,GDPD5,AHNAK,SIRT2,SSBP3,NCOA1,IFITM1,SWAP70,NFIC,PTPN7,LSP1,FAM71B,GCNT1,S1PR2,AP1S2,GPR55,TMEM205,STK24,GRAMD1B,CRIP1,MARCKSL1,PREX1,GNAI2,CAPG,GNA15,CABLES2,RALGDS,FOXP4,ST3GAL2,BRPF3,UNC119,FKBP1A,PSTPIP1,PFKL,SPCS3,DNAJC1,TRIP10,FMNL1,GATA3,GAS2,LSR,LAMC2,LZIC,ACTG1,DGKH,TAGLN2,CAPZA2,LGALS1,FAM188A,SYNGR2,UBR5,INO80C,POPDC2,ARPC2,BAZ1A,…			SREBF1
																	SIX5	wgEncodeHaibTfbsA549Six5V0422111Etoh02PkRep1.broadPeak.gz	0.0414641	2.17326	T12	C16orf13,TBL3,TXNDC9,UBE3B,ING3,UBA1,FBXO46,ZNF524,NUTF2,C19orf70,FAM168A,MDH1,CSTF2T,ZBTB45,LMAN2,PSMB5,RANBP10,NDUFA3,C20orf94,ATPAF2,SLC35B4,ATP5D,RPS5,RPL32,RRAS,MRPL11,CTNS,TMEM70,TMED10,DCAKD,TRAPPC3,TSTA3,NEDD8,ZNF436,ZFYVE19,C10orf32,BCAT2,CCDC115,THAP2,CBLL1,RPS6KB2,KIAA0195,ELMOD3,BANF1,TXNL4B,PRAF2,TOR2A,CHCHD3,C16orf62,RPS11,CRADD,MRPL19,COQ4,C19orf53,CCDC56,PCBP1,MED27,SF3B5,MRPS23,R…			ZBTB33	wgEncodeHaibTfbsHct116Zbtb33V0416101PkRep1.broadPeak.gz	0.0324139	2.19013	T12	ZNF346,PUF60,CCT8,UPF3A,C9orf102,PSMD5,TRAPPC2,UBE2D3,ASH2L,TMEM18,MAGT1,NSUN3,FGFR1OP2,RPL27A,MRP63,SMEK2,DZIP3,ABI1,THAP1,HSBP1,SUGP1,POP7,POLR2E,NAA35,JOSD2,NDUFA7,CHMP1A,PTPN4,FLOT1,SLC12A2,AURKAIP1,SEPT7,HINT1,COPB2,BRI3BP,DHX37,BRP44,ETFA,NUDT2,C20orf11,CAB39L,SRP19,GDI2,WDR6,THAP11,KIN,LSM3,LTV1,ALDH16A1,TAF12,C11orf54,TRAPPC6B,DGUOK,MTRF1L,GLCE,MFSD8,C22orf32,FAM109B,RAB33B,NUP37,ACO2,PTG…			BACH1	wgEncodeSydhTfbsK562Bach1sc14700IggrabPk.narrowPeak.gz	0.0437867	2.31762	T12	IDE,FHL2,RAB39B,PDLIM7,ATHL1,SMG6			FOXM1	wgEncodeHaibTfbsGm12878Foxm1sc502V0422111PkRep1.broadPeak.gz	0.0404854	2.33431	T12	GPR55,LPXN,ALCAM,HIST2H2BE,AIM1,LSP1,IL18R1,MFSD10,ST3GAL2,CLDND1,KSR1,GCNT1,GAPDH,S1PR2,ACTG1			POLR2A
																	USF2	wgEncodeSydhTfbsK562Usf2IggrabPk.narrowPeak.gz	0.0413134	2.15705	T13	CNN2,DEAF1,LMAN2,MYL12B,CHID1,LAMP1,SPPL3,HADHA,DOCK6,ATP6V0B,WDR81,PHLDA2,TMEM8A,TMCO6,ATP6V0E1,CTSA,SYNRG,PDDC1,MRPS2,SLC35B2,C15orf57,CYHR1,CRB3,SLC25A23,SMYD4,CTNS,DNAJC8,MLX,CSTB,BLOC1S1,SNX12,ATPAF2,C19orf10,SH3GLB2,GRN,C19orf70,C9orf123,GTF2A1,ATP6AP1			HOXA1	GSM1208634_batch1_chrom1_LoVo_HOXA1_PassedQC_peaks_hg19		2.01919	T13	TRIAP1,PEF1,TMEM208,MRPL4,LARP7,DUS2L,DDX28,TIMM13,KPTN,MAGOHB,GTF2H3,TFPT,DHDDS,CDK2AP2,C1D,NDUFV1,C9orf82,MAP3K12,IRGQ,DDX55,YEATS4,TCEB1,DDIT4,MLEC,ATG7,HIST3H2BB,COG5,GTF2E1,RABL3,COPE,FDXR,ATG5,MUT,WDR53,LOC152217,ZBTB32,NUBP2,SIVA1,ALDH16A1,RNASEH1,DHRS1,C14orf21			MEF2C	wgEncodeHaibTfbsGm12878Mef2csc13268V0416101PkRep2.broadPeak.gz	0.0425012	2.19708	T13	C17orf87,PDE4A,BCL2A1,IRF4,C15orf24,TOX,CD83,EGR2,PIK3CG,MAP2K2,IQSEC1,SLAMF7,CLPTM1L,AMMECR1,IRF8,TNFSF14,INPPL1,ILDR1,SLC41A1,NAB2,MYO1C,EIF4E,MKRN2,SLC25A38,AFTPH,CCNI,PSMD11,ELK3,C6orf115,UBE2A,ZNF318,RSL1D1,ADARB1			HDAC2	wgEncodeHaibTfbsK562Hdac2sc6296V0416102PkRep2.broadPeak.gz	0.0399635	2.2739	T13	IGF2BP3,MAPRE3,GNB1,UBE2L3,ZBTB7B,ARPC5,ZNF280B,ST3GAL2,KSR1,LSR,GNAI2,RABGAP1L,EHBP1L1,PTPN7,PTMS,GSR,TMEM205,S100A10,GPI			EGR1
																	ELF1	wgEncodeHaibTfbsMcf7Elf1V0422111PkRep2.broadPeak.gz	0.0412531	2.15057	T14	SF3B5,EDEM2,RPL32,EIF1B,KIAA0195,FBXO46,LMAN2,NCBP2,WDYHV1,CSTF1,CHCHD5,PPP1R11,ARPC4,MOSPD3,CCDC115,C20orf94,MYL12B,SMARCD2,DCAKD											RCOR1	wgEncodeSydhTfbsImr90Corestsc30189IggrabPk.narrowPeak.gz	0.0423817	2.18587	T14	PDE4A,PDLIM7,RAB39B,MAPK8IP2,EIF5A2,TOX2,PRKACA,CYB5R3,FHL2			FOS	wgEncodeSydhTfbsHuvecCfosUcdPk.narrowPeak.gz	0.039776	2.25221	T14	TMEM205,C9orf89,LEPREL1,LANCL3,ENDOD1,FAM107B,PTPN1,MAPRE2,FAM98B,ANXA1,GABARAPL1,VIM,LSP1,ANXA2,RIN3,CD40LG,ACTG1,GNA15,AP1S2,PKP3,UBR5,CSDA,PLSCR1,DSTN,FAM129B,AZIN1,ATP2B1,MTMR1,LANCL2,CCDC50,FKBP1A,HCLS1,WDR26,CTNNA1,PREX1,TMEM154,ITPRIPL2,SSBP3,AIM1L,NEK7,C14orf49,EHBP1L1,CAPNS1,EFHD2,ITGAX,ZBTB7B,PLP2,FAR1,ST14,OCRL,CSRP1,ARPC1A,MAST2,CAPZA2,ADAM10,GCNT1,CD82,VAX2,AHNAK,GOT2,PLBD2,LGALS3,CA…			GMEB2
																	ETS1	wgEncodeHaibTfbsA549Ets1V0422111Etoh02PkRep2.broadPeak.gz	0.0405597	2.07602	T15	RANBP10,TMEM70,RRAS,DCAKD,FAM168A,C19orf70,SLC35B4,MDH1,NDUFA3,C16orf13,TRAPPC3,NEDD8,MRPL11,TBL3,C20orf94,RPL41,FBXO46,ATPAF2,ZBTB45,C16orf62,ZNF524,RPS5,ATP5D,NUTF2,ELMOD3,WDR74,TSTA3,ZNF436,BCAT2,PSMB5,RPS6KB2,WDR81,C10orf32,MRPS23,MRPL12,TXNDC9,C19orf53,PRAF2,C12orf26,CTNS,BANF1,MAP4K1,EIF3K,RPS11,DPP9,SAMD10,CCDC56,MRPL19,THAP2,AP2B1,ILF3,TMED10,ZNF668,CHCHD3,CCDC115,ING3,LMAN2,TOR2A,RPL32,C…											IRF1	wgEncodeSydhTfbsK562Irf1Ifng6hStdPk.narrowPeak.gz	0.0419133	2.14195	T15	PDE4A,C20orf108,TOX2,MARCH2,ANKRD39,TWSG1,SUSD3,YPEL2,SELS,ATHL1,SLC30A3,MAP3K11,SQLE,PDLIM7,EIF5A2,RAB40C,FDFT1,SPTLC1,MYO1C,MAN2B2,SLC41A1,UBE2A,KIAA1143,KDSR,SLC25A38,TNFSF14,EXT1,WDR1,PNPLA2,IQSEC1,KCTD11,COPS4,NAB2,DNAJC4,CHSY1,SMG6,TIMM17A,PTGER4,EXPH5,HIVEP3,SLC25A1,INPPL1,NRGN,PRKACA,RSL1D1,VAMP3,TMEM160,INPP4A,CCNI,DHRS11,KLF4,RFK,GFOD1,MED10,GDAP2,STARD4,FHL2,PICK1,ACADS,MKRN2			CCNT2	wgEncodeSydhTfbsK562Ccnt2StdPk.narrowPeak.gz	0.039396	2.20822	T15	NUDT4,C1orf38,RNF216,ST3GAL2,SWAP70,C9orf89,MARCKSL1,RAC1,MFHAS1,GCNT1,EMD,FBXL17,RALGDS,RRBP1,NELF,RNF19A,ST6GALNAC6,AHNAK,RAB1A,MLF2,EEA1,UBR5
																																	FOSL2	wgEncodeHaibTfbsMcf7Fosl2V0422111PkRep2.broadPeak.gz	0.0418037	2.13167	T16	AHR,IRF8,WSB2,PTGER4,ISG20,FHL2,RAB40C			JUN	wgEncodeSydhTfbsK562CjunStdPk.narrowPeak.gz	0.0389602	2.15778	T16	RNF216,ITPRIPL2,ANXA1,SUN1,C14orf49,C9orf89,VIM,GNB1
																																	TAF7	wgEncodeHaibTfbsK562Taf7sc101167V0416101PkRep2.broadPeak.gz	0.0411659	2.07187	T17	ADARB1,STXBP5,CSNK2B,WDR1,CCDC42,CLPTM1L,ITIH5,CD68,COPS4			FOXA1	wgEncodeHaibTfbsA549Foxa1V0416102Dex100nmPkRep1.broadPeak.gz	0.0385144	2.10617	T17	PION,LEPREL1,C3orf25,PACSIN2,PTPN11
																																	CHD2	wgEncodeSydhTfbsGm12878Chd2ab68301IggmusPk.narrowPeak.gz	0.040847	2.04197	T18	SLC25A1,WDR1,UBE2A,KDSR,NRGN,NMB,MAP2K2,BSCL2,MEMO1,ANGPTL2,BCL2A1,UBASH3B,SLC41A1,MARCH2,CCNI,PRKACA,FBXO8,ANKRD39,ADRB1,CYB5R3,TIMM17A,ISG20,PITPNM2,PDE4A,RAB40C,TMEM160,EXPH5,ZBTB1,INPPL1,SPRY1			KLF3	GSM1208641_batch1_chrom1_LoVo_KLF3_PassedQC_peaks_hg19	0.0379114	2.03638	T18	AHNAK,ADAP1,S100A6,PKP3,VIM,OXSR1,FAM129B,CAPG,CHP,AIM1L,SLCO4A1,PLP2,S100A10,ZBTB7B,PEAR1,TXN,SEPX1,FLII,INO80C,PON2,HIP1,ACTG1,CA5B,GAPDH,POLK
																																									SIN3A	wgEncodeHaibTfbsPfsk1Sin3ak20V0416101PkRep2.broadPeak.gz		2.0053	T19	GAPDH,FBXW8,CSDA,L1CAM,IGF2BP3,CCDC50,DOCK5,GATA3,ANXA2,UBR5,LGALS1,RNF19B,GTF3C1,SLCO4A1,AZIN1,KCTD9,FGFR1OP
[truncated: 103 more columns]
