# Supplementary material for: Peripheral tissues reprogram CD8+ T cells for pathogenicity during graft-versus-host disease
Source: JCI Insight. 2018 Mar 8;3(5):e97011. doi: 10.1172/jci.insight.97011 (PMC5922296; doi:10.1172/jci.insight.97011)
Supplement: Supplemental Table 2 [file jciinsight-3-97011-s003.xlsx]

## Sheet: Sheet1
Supplemental Table 2 (Excel file). Clinical details concerning the 5 patients included in the paired-tissue RNAseq analysis.
ALL, acute lymphoblastic leukemia; AML, acute myeloid leukemia; 2ry AML, secondary acute myeloid leukemia; CR1, first complete remission; CR2, second complete remission; DLI, donor lymphocyte infusion; Haplo, haploidentical donor; HL, Hodgkin’s lymphoma; MMF, mycophenolate mofetil; MUD, matched unrelated donor; SIB, sibling donor; TBI, total body irradiation

## Sheet: Supplemental Table 2
Human patient sample details
ID	Age	Disease	Disease status at transplant	Transplant type	Conditioning	GVHD prophylaxis	Skin pathology diagnosis	GVHD onset day	Pathology grade	Skin Stage
A	31	HL	relapse	MUD	Flu/Mel (Fludarabine 150mg/m2, Melphalan 140mg/m2, Campath 60mg)	Ciclosporin	GVHD	302 (post DLI)	2	3
B	29	HL	relapse	SIB	Flu/Mel (Fludarabine 150mg/m2, Melphalan 140mg/m2, Campath 30mg)	Ciclosporin	GVHD	463 (post DLI)	1	1
C	64	AML	CR1	Haplo	TBI 200cGy, Fludarabine 150mg/m2, Cyclophosphamide 29mg/kg + 100mg/kg post-transplant	Tacrolimus, MMF	GVHD	41	2	1
D	57	ALL	CR2	SIB	Flu/Mel/Mtx (Fludarabine 150mg/m2, Melphalan 140mg/m2)	Methotrexate, Ciclosporin	GVHD	376 (post DLI)	1-2	3
E	62	2ry AML	CR2	MUD	Flu/Mel (Fludarabine 150mg/m2, Melphalan 140mg/m2, Campath 60mg)	Ciclosporin	GVHD (eczematoid)	102	eczematoid, not graded	3
