# Supplementary material for: Peripheral tissues reprogram CD8+ T cells for pathogenicity during graft-versus-host disease
Source: JCI Insight. 2018 Mar 8;3(5):e97011. doi: 10.1172/jci.insight.97011 (PMC5922296; doi:10.1172/jci.insight.97011)
Supplement: Supplemental Table 3 [file jciinsight-3-97011-s004.xlsx]

## Sheet: Sheet1
Supplemental Table 3 (Excel file). (A) Results from the pre-processing performed to test for LC contaminants in LC-replete versus LC-depleted epidermal samples. (B) List of the intestine- and skin-specific genes subtracted from the analysis.
DT, diphtheria toxin; FDR, false discovery rate; SD, standard deviation

## Sheet: Supplemental Table 3A
Gene	Signature	Epi (PBS) Average log2(signal)	Epi (DT) Average log2(signal)	Epi (PBS) SD log2(signal)	Epi (DT) SD log2(signal)	Fold Change	ANOVA p-value	FDR q-value
Lmbrd1	LC_signature	7.15597	6.97897	0.383903	0.536072	1.13053	0.796279	0.971672
Hs6st1	LC_signature	5.09959	4.85381	0.536524	0.105357	1.18573	0.229923	0.845725
Il1r2	LC_signature	8.60328	8.0799	0.352809	1.00936	1.43732	0.231661	0.846077
Nop58	LC_signature	8.98262	8.67184	0.198692	0.406658	1.24037	0.106666	0.791643
Nop58	LC_signature	2.82618	3.86247	0.760316	0.831039	-2.05095	0.468057	0.906522
Tmem185b	LC_signature	4.84816	5.19419	0.179191	0.803696	-1.27106	0.382432	0.886898
Slc35f5	LC_signature	2.91478	2.91767	0.136027	0.189511	-1.002	0.880359	0.983466
Ptgs2	LC_signature	3.03795	3.11969	0.119699	0.157245	-1.0583	0.603922	0.93821
Cd84	LC_signature	7.90443	8.28691	0.302451	0.662944	-1.30358	0.29418	0.862397
Bpnt1	LC_signature	5.18105	5.23731	0.283622	0.364144	-1.03977	0.657791	0.94715
Eprs	LC_signature	8.46438	8.05889	0.150776	0.21287	1.32454	0.0167421	0.729466
Ptp4a1	LC_signature	6.76309	6.87136	0.264707	1.06318	-1.07793	0.82318	0.976035
Neurl3	LC_signature	10.0422	10.732	0.410528	0.598599	-1.61311	0.141548	0.808949
Actr1b	LC_signature	6.84744	7.1837	0.370326	0.99594	-1.26248	0.177769	0.827785
Rnf149	LC_signature	6.49945	6.83617	0.487216	0.200613	-1.26288	0.343911	0.875344
Nab1	LC_signature	7.19567	7.16475	0.320735	0.300806	1.02166	0.716697	0.956958
Mfsd6	LC_signature	7.11255	7.28181	0.13549	0.287075	-1.12448	0.950744	0.992091
Stk17b	LC_signature	11.1589	11.3887	0.0946383	0.255664	-1.17268	0.657015	0.94715
Sf3b1	LC_signature	10.4622	10.3764	0.0932462	0.25552	1.06132	0.572819	0.930381
Klf7	LC_signature	6.25533	5.81717	0.423886	0.267248	1.35487	0.307173	0.867578
Usp37	LC_signature	7.23258	6.69228	0.0224912	0.316887	1.45428	0.0203135	0.736325
Atg9a	LC_signature	6.71995	5.86049	0.214764	0.718276	1.81437	0.244525	0.848905
Rnpep	LC_signature	6.83797	6.71418	0.277717	0.219462	1.0896	0.843006	0.977318
Rnf2	LC_signature	7.56044	7.17466	0.19277	0.848412	1.30657	0.402672	0.892698
Soat1	LC_signature	7.48236	7.90545	0.148616	0.370479	-1.3408	0.182079	0.831763
Prdx6	LC_signature	6.50166	6.49543	0.241101	0.0919691	1.00433	0.805914	0.973299
Uck2	LC_signature	6.72811	5.73804	0.564176	1.5632	1.98628	0.0613453	0.749892
Uck2	LC_signature	9.377	8.96214	0.291327	0.689001	1.33317	0.0892868	0.782786
Degs1	LC_signature	8.26811	7.85785	0.347458	0.692276	1.32893	0.340211	0.875344
Fbxo30	LC_signature	5.45837	5.18091	0.129391	0.0552672	1.21206	0.135761	0.807877
Sgk1	LC_signature	5.81954	5.66277	0.119822	0.29312	1.11479	0.440049	0.901431
P4ha1	LC_signature	5.88661	5.76997	0.278787	0.509312	1.08421	0.0791327	0.774917
Sar1a	LC_signature	9.82531	9.54169	0.20335	0.35648	1.21725	0.588338	0.934511
Pofut2	LC_signature	6.35951	6.59432	0.37049	0.258386	-1.17676	0.632269	0.94268
Ddit3	LC_signature	7.15347	6.74099	0.40655	0.439518	1.33097	0.158065	0.816748
Ptges3	LC_signature	9.32106	9.3499	0.386766	0.229857	-1.02019	0.919588	0.987984
Ltv1	LC_signature	8.1317	7.56899	0.205453	0.296345	1.47704	0.0106065	0.703253
Amd1	LC_signature	7.67724	7.13074	0.132765	0.575995	1.46054	0.442054	0.902151
Ddx21	LC_signature	9.02174	8.81421	0.142595	0.267888	1.15471	0.233819	0.846275
Klf16	LC_signature	5.96953	6.20273	0.759592	0.426619	-1.17543	0.631149	0.94264
Slc25a3	LC_signature	8.82038	8.72326	0.103158	0.137662	1.06963	0.680602	0.951329
Nudt4	LC_signature	7.85505	7.54787	0.194419	0.460195	1.23729	0.0896335	0.782786
Rap1b	LC_signature	10.7102	10.8183	0.136927	0.126558	-1.07777	0.248855	0.849695
Havcr2	LC_signature	8.75663	8.3957	0.185176	0.342006	1.28425	0.0683822	0.762624
Ppp2ca	LC_signature	7.99054	7.99756	0.0629478	0.231255	-1.00488	0.479434	0.909495
Fnip1	LC_signature	5.86211	5.59985	0.577413	0.186903	1.19936	0.744215	0.963119
Mnt	LC_signature	7.12338	7.51036	0.0652698	0.591658	-1.30765	0.778807	0.968238
Mir212	LC_signature	5.17622	5.01907	0.27496	0.161501	1.11509	0.918905	0.987984
Aldoc	LC_signature	4.64782	4.41265	0.272745	0.371705	1.17705	0.677709	0.9512
Mir142	LC_signature	9.52412	9.74169	0.417895	0.215299	-1.16278	0.92499	0.989032
Trim25	LC_signature	7.18972	7.2069	0.211479	0.174402	-1.01198	0.591343	0.935767
Mmd	LC_signature	5.15083	5.62801	0.194785	0.38715	-1.39202	0.29883	0.864985
Mbtd1	LC_signature	6.4581	6.69111	0.149752	0.492421	-1.17529	0.457748	0.904727
Tob1	LC_signature	6.2252	6.53071	0.226741	0.117962	-1.23585	0.0825857	0.776818
Lrrc59	LC_signature	8.02768	7.75326	0.54157	0.444343	1.20951	0.470849	0.906781
Eif1	LC_signature	7.72446	7.75244	0.23146	0.368315	-1.01958	0.717298	0.957101
Cd300a	LC_signature	3.24911	3.60198	0.198545	0.29282	-1.27711	0.144673	0.808949
Baiap2	LC_signature	7.2256	7.60643	0.453246	0.108654	-1.30209	0.0321468	0.736436
Slc16a3	LC_signature	5.19084	5.63007	0.456254	0.0944932	-1.35588	0.569208	0.929491
Sqstm1	LC_signature	8.88121	8.40637	0.106361	0.184981	1.38976	0.068918	0.763436
Ltc4s	LC_signature	4.44629	4.48774	0.40228	0.219852	-1.02915	0.448773	0.903938
Eif4a1	LC_signature	9.15202	9.14936	0.388935	0.110203	1.00184	0.72288	0.958538
Eif4a1	LC_signature	10.1262	10.0704	0.703534	0.192631	1.03939	0.603437	0.938149
Med31	LC_signature	7.26743	6.78706	0.249756	0.184917	1.3951	0.0288063	0.736436
Ctns	LC_signature	5.37316	5.51208	0.238199	0.759065	-1.10108	0.505717	0.915052
Hic1	LC_signature	3.35471	3.78056	0.112886	0.319401	-1.34337	0.103773	0.790477
Pnpo	LC_signature	4.87265	5.24238	0.129929	0.504667	-1.29211	0.238122	0.847084
Cwc25	LC_signature	5.61816	5.70808	0.237888	0.496108	-1.06431	0.405481	0.892775
Krt14	LC_signature	6.86483	6.74403	0.95591	1.79703	1.08734	0.657975	0.94715
Jup	LC_signature	4.79357	4.71959	0.386116	0.380199	1.05262	0.799561	0.971882
Acly	LC_signature	8.24994	7.67908	0.314254	0.31968	1.48541	0.084014	0.778032
Rab5c	LC_signature	8.13297	8.14654	0.135001	0.100062	-1.00945	0.999595	0.999915
Slc16a6	LC_signature	7.09389	7.07032	0.179782	0.174556	1.01648	0.796678	0.971672
Slc25a19	LC_signature	7.68751	7.4923	0.446737	0.287939	1.1449	0.94686	0.991386
Grb2	LC_signature	7.71675	7.82655	0.254451	0.223233	-1.07908	0.52077	0.917663
Acox1	LC_signature	5.57006	5.49573	0.17774	0.1806	1.05287	0.640697	0.943945
Jmjd6	LC_signature	6.91351	6.90292	0.413425	0.255297	1.00737	0.901282	0.986623
Usp36	LC_signature	7.36957	6.96165	0.264616	0.205316	1.32677	0.182758	0.831763
Mafg	LC_signature	5.40205	5.30229	0.254867	0.453847	1.07159	0.188241	0.834716
Odc1	LC_signature	9.07957	8.85348	0.168886	0.107329	1.16966	0.0782585	0.773652
Nampt	LC_signature	5.82187	4.77316	0.35071	0.742286	2.06868	0.0483785	0.736436
Hif1a	LC_signature	9.69767	9.27573	0.149113	0.0588024	1.33973	0.0442541	0.736436
Eif2b2	LC_signature	6.64131	7.22723	0.688713	0.514308	-1.50099	0.0561239	0.738628
Tnfaip2	LC_signature	3.42987	3.51343	0.114857	0.252891	-1.05963	0.638254	0.942952
Eif5	LC_signature	9.0333	8.92686	0.0914675	0.130068	1.07656	0.831991	0.976999
Snora28	LC_signature	7.14138	7.44794	0.201069	0.347965	-1.23675	0.620591	0.941859
Rhob	LC_signature	4.32031	4.3397	0.130422	0.0338355	-1.01353	0.825397	0.976035
Ahr	LC_signature	6.09075	5.80305	0.688378	0.655034	1.22069	0.185795	0.832637
Arl4a	LC_signature	8.21055	8.31217	0.431612	1.05238	-1.07297	0.560639	0.927444
Scin	LC_signature	3.58062	3.27549	0.485329	0.164627	1.23553	0.322415	0.871099
Dnajb9	LC_signature	8.1077	8.03604	0.130567	0.421099	1.05093	0.779734	0.968298
Ston2	LC_signature	4.532	4.52158	0.207761	0.138583	1.00724	0.886083	0.984467
Ston2	LC_signature	3.37988	3.50406	0.0366949	0.0872346	-1.08989	0.60287	0.937942
Foxn3	LC_signature	7.37428	7.52623	0.105354	0.29278	-1.11107	0.979377	0.997374
Moap1	LC_signature	5.57954	5.43611	0.172248	0.0977893	1.10453	0.799269	0.971867
Hsp90aa1	LC_signature	7.09073	6.70965	0.057312	0.293304	1.30231	0.0695196	0.765894
Irf4	LC_signature	7.38122	7.35881	0.338877	0.423438	1.01566	0.518801	0.917137
Nqo2	LC_signature	3.91461	4.15065	0.458186	0.408223	-1.17775	0.732996	0.961272
Gcnt2	LC_signature	3.16195	3.13065	0.51125	0.310657	1.02193	0.328112	0.872179
Ninj1	LC_signature	6.45595	6.6758	0.331927	0.110486	-1.16461	0.554517	0.926787
Enc1	LC_signature	5.69007	5.4633	0.132621	0.171362	1.17021	0.758578	0.966239
Emb	LC_signature	10.5628	10.4987	0.1701	0.0448889	1.04539	0.707777	0.9551
Hmgcs1	LC_signature	7.08094	6.50943	0.346672	0.286273	1.48609	0.0142013	0.708087
Hfe	LC_signature	3.09123	3.37059	0.139664	0.102822	-1.21366	0.132136	0.806287
Nedd9	LC_signature	8.86762	8.63936	0.0375097	0.251608	1.17142	0.66967	0.949091
Gfod1	LC_signature	6.11306	5.54963	0.408197	0.42516	1.47778	0.237484	0.84671
1110007C09Rik	LC_signature	9.0283	8.76365	0.286832	0.312937	1.20134	0.348401	0.876806
Fgd3	LC_signature	5.80538	5.93401	0.572718	0.474307	-1.09326	0.989432	0.99837
Cltb	LC_signature	5.40019	5.56586	0.410341	0.167084	-1.12169	0.528353	0.920624
Dok3	LC_signature	3.95763	3.7199	0.44326	0.228328	1.17913	0.57067	0.930057
Isca1	LC_signature	7.65513	7.60036	0.159831	0.212424	1.03869	0.76451	0.966863
Plau	LC_signature	4.95832	4.52134	0.214358	0.101655	1.35377	0.0193677	0.734498
Samd8	LC_signature	5.90706	5.80163	0.180588	0.105763	1.07581	0.454299	0.904417
Anxa11	LC_signature	8.61559	8.14511	0.407628	0.369207	1.38557	0.11844	0.800092
Arf4	LC_signature	8.86892	9.14227	0.296177	0.214581	-1.20861	0.425421	0.89754
Selk	LC_signature	6.28704	6.40313	0.197667	0.552966	-1.08379	0.450476	0.903938
Tkt	LC_signature	8.26952	8.067	0.215301	0.312499	1.1507	0.181502	0.831362
Lgals3	LC_signature	6.26668	6.35873	0.189155	0.161934	-1.06588	0.606847	0.939515
Sap18	LC_signature	5.66257	6.54125	0.496661	0.879315	-1.83868	0.472377	0.907065
Ndfip2	LC_signature	7.95877	7.82018	0.275281	0.336448	1.10083	0.84484	0.977457
Lats2	LC_signature	5.09849	5.79202	0.115315	0.516786	-1.61723	0.200378	0.840084
Ppp2r2a	LC_signature	7.27741	7.57262	0.303629	0.255637	-1.22707	0.551701	0.925773
Gpr183	LC_signature	8.79732	8.93855	0.296574	0.06549	-1.10284	0.925244	0.989032
Fam134b	LC_signature	6.60869	6.1223	0.647282	0.167603	1.40092	0.135304	0.807877
Zfp622	LC_signature	7.66303	7.94222	0.338441	0.155884	-1.21351	0.637702	0.942952
Ncf4	LC_signature	7.40133	7.13544	0.197982	0.643643	1.20237	0.778194	0.968238
Atf4	LC_signature	11.1656	11.0189	0.276713	0.172745	1.10702	0.840001	0.977318
Srebf2	LC_signature	8.39056	7.6871	0.101333	0.468104	1.62841	0.157347	0.816748
Pim3	LC_signature	6.07827	5.71393	0.401731	0.150371	1.28729	0.537904	0.923392
Grasp	LC_signature	5.80561	5.81808	0.219941	0.297907	-1.00868	0.458604	0.904727
Azin1	LC_signature	8.7501	8.41528	0.313686	0.408538	1.26122	0.1734	0.825544
Ndrg1	LC_signature	6.92734	6.14219	0.353403	0.75754	1.72328	0.175878	0.827176
Dgat1	LC_signature	8.08277	8.48389	0.80487	0.770213	-1.32053	0.923269	0.989024
Csnk1e	LC_signature	5.06251	4.70177	0.268988	0.406347	1.28408	0.12183	0.802671
Cyb5r3	LC_signature	8.44552	8.12964	0.370761	0.260494	1.24477	0.65931	0.94715
Arsa	LC_signature	3.70418	3.56579	0.147074	0.154371	1.10068	0.410095	0.894402
Krt5	LC_signature	6.37919	5.53536	0.769731	1.12802	1.79481	0.655312	0.94715
Pcyt1a	LC_signature	5.4215	5.0907	0.376823	0.0961905	1.2577	0.784551	0.969321
Kpna1	LC_signature	7.94036	7.62658	0.120331	0.207145	1.24296	0.167181	0.821407
Zbtb11	LC_signature	6.77292	6.98913	0.206054	0.257803	-1.16168	0.238906	0.847313
Litaf	LC_signature	6.77646	7.11522	0.192397	0.703913	-1.26467	0.948977	0.991548
Cldn1	LC_signature	3.84712	3.55358	0.514618	0.664058	1.22564	0.997711	0.999335
Atp13a3	LC_signature	8.82738	8.76636	0.181158	0.302859	1.0432	0.990368	0.998666
Arl13b	LC_signature	5.26987	4.83851	0.141431	0.176148	1.34851	0.0958622	0.783913
Chmp2b	LC_signature	7.56221	7.34834	0.139717	0.344669	1.15979	0.968265	0.995466
Nrip1	LC_signature	6.65761	6.83465	0.106719	0.247207	-1.13056	0.0945915	0.783913
Rcan1	LC_signature	5.33213	4.88351	0.202106	0.53101	1.36473	0.195264	0.836415
Runx1	LC_signature	6.86332	6.81087	0.471735	0.236774	1.03702	0.954359	0.993107
Sod2	LC_signature	7.69533	6.91004	0.439121	0.29616	1.72343	0.0481857	0.736436
Mllt4	LC_signature	4.5941	4.45384	0.193631	0.211959	1.1021	0.67793	0.9512
Clcn7	LC_signature	5.14296	4.64333	0.417111	0.2289	1.41385	0.085614	0.779938
Ppp1r10	LC_signature	6.63945	6.01388	0.0935232	0.138987	1.54282	0.00711696	0.66368
Gm6623	LC_signature	2.89272	2.88277	0.147186	0.219642	1.00692	0.585589	0.933077
Nfkbie	LC_signature	7.82773	7.83768	0.260636	0.29902	-1.00692	0.70454	0.95459
Trem1	LC_signature	3.45185	3.30547	0.184139	0.344665	1.10679	0.886583	0.984488
Ebi3	LC_signature	5.81616	5.00442	0.468683	0.205935	1.75532	0.0157018	0.720737
Crim1	LC_signature	6.27566	6.83791	0.180524	0.695931	-1.47657	0.176882	0.827259
Epcam	LC_signature	5.04628	4.71477	0.157962	0.292154	1.25833	0.424387	0.897484
Amdhd2	LC_signature	5.97646	5.97964	0.226568	0.259224	-1.00221	0.706608	0.954835
Btbd9	LC_signature	5.94671	5.54696	0.108575	0.505178	1.31928	0.230789	0.846077
Hspa1a	LC_signature	6.18833	5.03636	0.869097	0.385219	2.22217	0.333504	0.874927
Prr3	LC_signature	5.13598	4.86219	0.378803	0.358938	1.20897	0.0683158	0.762624
Vegfa	LC_signature	4.41713	4.62195	0.106108	0.195483	-1.15254	0.316826	0.869591
Tjap1	LC_signature	6.40445	5.97256	0.241825	0.397186	1.349	0.198296	0.839206
Gtf2f1	LC_signature	8.47134	8.6823	0.116067	0.264072	-1.15746	0.973116	0.996562
Mib1	LC_signature	7.30955	7.15671	0.217993	0.335259	1.11176	0.338496	0.875344
Bin1	LC_signature	7.3385	7.14008	0.0454821	0.101963	1.14744	0.277683	0.857082
Fam53c	LC_signature	7.45227	7.47314	0.406913	0.610205	-1.01456	0.614251	0.940811
Lmnb1	LC_signature	8.93882	8.71304	0.230224	0.234466	1.16941	0.428929	0.898714
Tubb6	LC_signature	5.88354	6.13385	0.36206	0.710687	-1.18946	0.916911	0.98763
Mex3c	LC_signature	8.84658	8.6436	0.153108	0.080996	1.15108	0.229489	0.845725
Smad7	LC_signature	8.32519	8.1397	0.27207	0.296603	1.1372	0.576309	0.931061
Pstpip2	LC_signature	2.82734	2.70133	0.108361	0.117571	1.09127	0.9852	0.997893
B4galt6	LC_signature	3.31902	3.27944	0.152094	0.133013	1.02781	0.889085	0.98516
Slc39a6	LC_signature	6.97387	7.0616	0.222903	0.18914	-1.06269	0.866354	0.980206
Stard4	LC_signature	6.65224	5.9875	0.370573	0.598291	1.58527	0.125602	0.80379
Etf1	LC_signature	9.31439	8.79744	0.218715	0.186288	1.43093	0.0356092	0.736436
Amd1	LC_signature	7.85495	7.67917	0.188875	0.447178	1.12958	0.82092	0.976035
1810055G02Rik	LC_signature	5.68792	4.84731	0.174658	0.961228	1.79081	0.10172	0.786233
Atg2a	LC_signature	6.77764	6.71425	0.202136	0.295637	1.04492	0.746524	0.963708
Snhg1	LC_signature	9.27235	9.16286	0.317448	0.19208	1.07885	0.681947	0.951396
Fth1	LC_signature	11.465	11.4963	0.0621654	0.0439702	-1.02195	0.913609	0.986966
Slc15a3	LC_signature	7.07132	5.23803	0.245226	0.558588	3.56348	0.000595083	0.437653
Pten	LC_signature	8.93349	8.71367	0.545003	0.3556	1.16459	0.739039	0.961605
Ptp4a1	LC_signature	9.35582	9.32104	0.400505	0.207866	1.0244	0.975227	0.996937
Pgam1	LC_signature	5.91277	6.6172	0.465093	0.648467	-1.62951	0.0744717	0.770921
Pprc1	LC_signature	7.75768	6.638	0.149084	0.410866	2.17299	0.000630299	0.437653
Mxi1	LC_signature	6.9224	6.3308	0.26572	0.623904	1.50692	0.808058	0.973702
Dusp5	LC_signature	8.60249	8.61172	0.141563	0.376515	-1.00642	0.986896	0.998187
Rtn3	LC_signature	10.8104	10.7557	0.270004	0.244348	1.03863	0.925466	0.989051
Slc3a2	LC_signature	9.13826	9.21453	0.403898	0.14356	-1.05429	0.916788	0.98763
Ccdc86	LC_signature	5.35211	4.37253	0.524308	0.441675	1.9719	0.104337	0.791145
Dtx4	LC_signature	3.76386	3.80477	0.295901	0.467305	-1.02877	0.753097	0.965221
Anxa1	LC_signature	7.00129	6.98619	1.02497	0.538834	1.01052	0.686628	0.951673
Tjp2	LC_signature	4.47947	4.65696	0.41207	0.361629	-1.13092	0.457432	0.904727
Lipa	LC_signature	7.05757	7.16535	0.0946154	0.262397	-1.07757	0.903237	0.986719
Ptp4a1	LC_signature	9.35582	9.32104	0.400505	0.207866	1.0244	0.975227	0.996937
Rrp12	LC_signature	6.24747	5.6406	0.299015	0.235906	1.52295	0.0210144	0.736436
Got1	LC_signature	8.61206	9.30875	0.336928	0.588228	-1.62078	0.293073	0.862359
Smndc1	LC_signature	8.68168	8.57447	0.0649379	0.19229	1.07715	0.839098	0.977318
Gm13363	LC_signature	7.49522	7.83352	0.462906	0.112729	-1.26427	0.863085	0.97982
Fam129b	LC_signature	4.66445	4.44805	0.214215	0.288013	1.16183	0.95443	0.993107
Hspa5	LC_signature	9.21781	8.96795	0.318445	0.129977	1.1891	0.218891	0.84464
Gsn	LC_signature	5.8621	5.85087	0.580953	0.360289	1.00781	0.319159	0.870484
Ptgs1	LC_signature	3.48009	3.58305	0.312043	0.0775236	-1.07398	0.881212	0.983747
Ptgs1	LC_signature	3.97839	4.25389	0.0603895	0.440612	-1.21041	0.414658	0.895459
Gpd2	LC_signature	6.66437	6.53351	0.150005	0.318374	1.09495	0.435814	0.900794
Ssfa2	LC_signature	5.36421	5.55233	0.501384	0.158548	-1.13928	0.809368	0.974243
Spint1	LC_signature	3.44405	3.9851	0.419397	0.114204	-1.45503	0.262281	0.851751
Vps18	LC_signature	4.8649	4.89521	0.194639	0.0881928	-1.02124	0.269227	0.853633
Sord	LC_signature	4.3076	4.75532	0.569029	0.129528	-1.36389	0.13676	0.807877
Slc20a1	LC_signature	8.56101	8.62355	0.347493	0.0707739	-1.0443	0.753733	0.96523
Pank2	LC_signature	7.75056	7.687	0.194596	0.285517	1.04504	0.69756	0.953953
Smox	LC_signature	5.45913	5.30919	0.580606	0.144295	1.10953	0.838956	0.977318
Top1	LC_signature	8.88386	8.77463	0.21929	0.231929	1.07865	0.461384	0.90541
Ttpal	LC_signature	6.56957	6.20246	0.461658	0.557318	1.28977	0.780889	0.968651
1500012F01Rik	LC_signature	9.32095	10.2579	0.515103	0.810334	-1.91446	0.409534	0.894362
1500012F01Rik	LC_signature	4.55991	4.97817	0.640882	0.274476	-1.33632	0.245044	0.848905
1500012F01Rik	LC_signature	3.73898	2.70526	1.20812	0.941236	2.0473	0.462158	0.905608
Cass4	LC_signature	3.60532	3.44333	0.410539	0.425039	1.11883	0.662826	0.947853
Ggta1	LC_signature	6.35074	6.40301	0.203113	0.229074	-1.03689	0.821945	0.976035
Nr4a2	LC_signature	10.5344	10.4711	0.352367	0.349442	1.04482	0.774945	0.967324
Cytip	LC_signature	9.01618	8.91999	0.271793	0.208866	1.06895	0.207634	0.843676
Wipf1	LC_signature	9.10406	9.21969	0.257712	0.0709073	-1.08344	0.484266	0.910339
Zdhhc5	LC_signature	8.02596	7.91441	0.165851	0.894084	1.08038	0.547925	0.925574
Pcna	LC_signature	10.7731	10.7453	0.0714726	0.297666	1.0195	0.759666	0.966354
Fam110a	LC_signature	4.0744	4.59097	0.203306	0.377151	-1.43055	0.100491	0.786233
Fam110a	LC_signature	8.80005	8.26832	0.234184	0.566882	1.44566	0.121273	0.802671
Eif6	LC_signature	7.82345	7.07616	0.221678	0.174642	1.67864	0.0116672	0.703253
Tgm2	LC_signature	4.41917	4.64833	0.195795	0.0246517	-1.17215	0.234616	0.846275
Spata2	LC_signature	6.42103	6.32893	0.330597	0.20063	1.06592	0.171046	0.823828
Tmem189	LC_signature	8.00528	7.96519	0.284581	0.507863	1.02818	0.786909	0.969885
Ctsz	LC_signature	6.72234	5.99466	0.397713	0.302206	1.65598	0.0239057	0.736436
Pmvk	LC_signature	6.70306	6.45789	0.220282	0.793164	1.18523	0.412078	0.895443
Taf13	LC_signature	4.95019	5.15109	0.202575	0.21569	-1.14942	0.0452182	0.736436
Vav3	LC_signature	5.24675	4.64965	0.189065	0.266599	1.51267	0.0232337	0.736436
Ube2d3	LC_signature	10.5113	10.4047	0.278222	0.0609582	1.07666	0.839773	0.977318
Eif4e	LC_signature	8.58431	7.79443	0.372609	0.204594	1.72892	0.012583	0.703253
Gtf2b	LC_signature	8.34519	8.50459	0.174601	0.428617	-1.11682	0.633574	0.942774
Bcl10	LC_signature	7.14393	7.44695	0.439794	0.649951	-1.23373	0.682585	0.951396
Ssx2ip	LC_signature	4.66934	4.63925	0.19421	0.383749	1.02107	0.967171	0.995054
Gm6194	LC_signature	4.89049	4.95078	0.31556	0.563726	-1.04267	0.818197	0.975778
Anxa5	LC_signature	8.52324	8.01128	0.450894	0.285661	1.42599	0.171249	0.824021
Nhlrc3	LC_signature	6.64084	5.93767	0.100581	0.745157	1.62807	0.0843059	0.778514
S100a1	LC_signature	5.54975	4.52562	0.613932	1.02183	2.03374	0.275742	0.85536
Pip5k1a	LC_signature	7.03781	7.99988	0.155022	0.547637	-1.94809	0.0482157	0.736436
Cd101	LC_signature	5.14527	4.96515	0.104656	0.466796	1.13298	0.716938	0.956958
Gem	LC_signature	8.20025	7.70988	0.452812	0.388202	1.40481	0.15338	0.813986
Ube2j1	LC_signature	9.94089	9.93984	0.109393	0.18507	1.00073	0.792318	0.971048
Dnaja1	LC_signature	7.95334	7.96477	0.098172	0.119612	-1.00796	0.998446	0.999519
Tmeff1	LC_signature	3.64721	3.9918	0.110275	0.165099	-1.26979	0.213746	0.844248
Slc31a1	LC_signature	6.5592	6.44791	0.363868	0.140725	1.0802	0.098895	0.786233
Elovl1	LC_signature	9.13882	8.7899	0.239557	0.273568	1.27361	0.145482	0.808949
Slc2a1	LC_signature	8.97856	8.72663	0.259931	0.0560089	1.1908	0.225094	0.844761
Mthfr	LC_signature	5.69022	5.74022	0.347685	0.220396	-1.03526	0.438171	0.901127
Errfi1	LC_signature	7.53132	7.9218	0.524155	0.593119	-1.31084	0.306091	0.867016
Cdk11b	LC_signature	7.98824	7.61799	0.245139	0.084047	1.29257	0.11729	0.798859
Ube2j2	LC_signature	6.07374	5.93331	0.305873	0.135782	1.10224	0.23976	0.847454
Tnfrsf18	LC_signature	9.35307	9.35918	0.117857	0.350575	-1.00424	0.794822	0.971672
Pnrc1	LC_signature	6.43033	6.42616	0.0447906	0.180876	1.0029	0.539437	0.923681
Amd1	LC_signature	11.5845	11.4738	0.221403	0.494807	1.07978	0.486389	0.910717
Jun	LC_signature	6.23062	6.08267	0.51609	0.680142	1.10799	0.593719	0.936174
Scp2	LC_signature	4.97285	4.89619	0.24501	0.265373	1.05457	0.795746	0.971672
Osbpl9	LC_signature	7.71436	7.44482	0.110284	0.199137	1.20542	0.281214	0.859521
Sesn2	LC_signature	3.88358	3.80712	0.547649	0.0855314	1.05443	0.403635	0.892747
Stx12	LC_signature	5.79514	4.56713	0.0538652	0.756131	2.34244	0.0113416	0.703253
Sfn	LC_signature	7.65272	6.9871	0.819172	1.13325	1.58625	0.427114	0.897711
Pgd	LC_signature	7.70629	7.47193	0.245741	0.361079	1.17639	0.32144	0.871099
Cpeb2	LC_signature	5.98555	5.40267	0.334659	1.01431	1.49784	0.644812	0.944553
G6pd2	LC_signature	3.04596	3.18624	0.176527	0.257374	-1.10212	0.536613	0.922947
Pgm1	LC_signature	6.68944	6.37467	0.349933	0.301666	1.24381	0.214184	0.844248
Stap1	LC_signature	9.02393	8.41405	0.251068	0.0737661	1.52613	0.00805791	0.674204
Ythdc1	LC_signature	8.79904	8.52914	0.256348	0.112493	1.20573	0.530091	0.921386
Dck	LC_signature	7.28043	6.38725	0.373961	0.32551	1.85727	0.0308717	0.736436
Cxcl2	LC_signature	3.21085	3.70546	0.316025	0.528456	-1.40894	0.118136	0.799853
Lrrc8d	LC_signature	4.84168	4.26783	0.263897	0.239092	1.48849	0.0445246	0.736436
Tfip11	LC_signature	6.97311	6.83193	0.519348	0.270495	1.1028	0.114066	0.797223
Pxn	LC_signature	7.00409	6.77316	0.0638169	0.413802	1.17359	0.625444	0.941962
Por	LC_signature	6.63971	6.72565	0.100737	0.711249	-1.06138	0.947646	0.991386
Plod3	LC_signature	5.32055	4.92093	0.199515	0.191862	1.31915	0.100802	0.786233
Mafk	LC_signature	5.72245	6.02813	0.121857	0.194968	-1.236	0.234909	0.846275
5031425E22Rik	LC_signature	6.58152	6.87096	0.478639	0.218169	-1.22216	0.353009	0.877366
Rheb	LC_signature	7.61263	8.17893	0.0085311	0.514072	-1.48072	0.306801	0.867101
Antxr2	LC_signature	6.23005	5.93729	0.229772	0.179871	1.22499	0.061506	0.750654
Lin54	LC_signature	7.72271	7.70338	0.216748	0.51598	1.01349	0.825626	0.976035
Hsd17b11	LC_signature	4.94334	4.98615	0.154736	0.421504	-1.03012	0.834059	0.976999
Gbp6	LC_signature	2.56143	2.6205	0.379966	0.0475463	-1.04179	0.408931	0.894362
Gak	LC_signature	8.4933	8.46122	0.124741	0.368877	1.02248	0.741139	0.961916
Crlf2	LC_signature	7.42697	7.15392	0.162697	0.453954	1.20836	0.444628	0.902888
Rnf10	LC_signature	7.27881	6.92943	0.0995732	0.471619	1.27401	0.209477	0.844248
Tpcn1	LC_signature	5.85074	6.03367	0.323747	0.795286	-1.13519	0.823558	0.976035
Rhof	LC_signature	8.82737	8.45382	0.177177	0.28314	1.29554	0.274787	0.855226
Vps37b	LC_signature	9.1225	9.43605	0.341534	0.463106	-1.24276	0.0860965	0.781443
Rilpl2	LC_signature	7.56743	7.65519	0.0796557	0.168216	-1.06272	0.679376	0.951214
Ubc	LC_signature	7.09045	7.23646	0.0730712	0.255405	-1.1065	0.448697	0.903938
Hip1	LC_signature	7.46551	7.17746	0.444172	0.631009	1.22099	0.997789	0.999381
Mepce	LC_signature	7.19346	6.85613	0.236966	0.166842	1.26341	0.195144	0.836415
Pilra	LC_signature	3.24143	3.27943	0.141697	0.273462	-1.02669	0.440057	0.901431
Pilrb1	LC_signature	3.73736	2.82384	0.827884	0.242788	1.88364	0.126343	0.80379
Zfand2a	LC_signature	6.24905	6.86119	0.167239	0.730228	-1.52852	0.353166	0.877366
Ubl3	LC_signature	10.3402	10.1299	0.406204	0.326132	1.15696	0.651956	0.94712
Hsph1	LC_signature	7.33941	7.00505	0.335276	0.211592	1.26082	0.0644411	0.755742
Calu	LC_signature	8.12849	8.02683	0.104765	0.204061	1.07301	0.135429	0.807877
Rnf103	LC_signature	5.28858	5.42087	0.0366608	0.168753	-1.09603	0.436613	0.900794
Arl8b	LC_signature	7.92888	7.70277	0.153634	0.490943	1.16968	0.431668	0.899205
Edem1	LC_signature	8.49244	8.7179	0.169724	0.540039	-1.16915	0.734465	0.961415
Irak2	LC_signature	7.51844	8.22986	0.808554	0.633981	-1.63741	0.727543	0.959707
Tatdn2	LC_signature	7.22121	7.2178	0.177636	0.312462	1.00236	0.718048	0.957338
Clec4n	LC_signature	2.76082	2.88693	0.0857379	0.256954	-1.09135	0.454878	0.904417
Gabarapl1	LC_signature	6.15557	5.80243	0.456127	0.51975	1.27734	0.0439479	0.736436
Strap	LC_signature	7.79972	7.71458	0.159279	0.133148	1.06079	0.444202	0.902691
Ppfibp1	LC_signature	5.93112	5.43799	0.432059	0.246406	1.40749	0.0673357	0.760648
Braf	LC_signature	7.37832	6.91187	0.225081	0.18467	1.3817	0.0240528	0.736436
Gadd45a	LC_signature	5.72998	5.65716	0.323153	0.418916	1.05177	0.942666	0.991371
Cd207	LC_signature	3.88692	3.82858	0.522219	0.320365	1.04126	0.884764	0.984228
Isy1	LC_signature	9.06801	9.09623	0.284838	0.320095	-1.01975	0.582568	0.932195
Rab7	LC_signature	10.1964	10.011	0.385783	0.187021	1.13709	0.544432	0.924845
Plxna1	LC_signature	4.50329	4.61714	0.244913	0.34651	-1.08211	0.0792868	0.774917
Alox5	LC_signature	3.15616	3.13098	0.156421	0.143996	1.01761	0.731153	0.960683
Ltbr	LC_signature	5.49474	5.39912	0.122641	0.112259	1.06853	0.4955	0.912318
Cd9	LC_signature	7.27108	7.60212	0.561318	0.144141	-1.25792	0.250613	0.850059
Clec7a	LC_signature	3.05402	3.21113	0.210014	0.246494	-1.11505	0.377985	0.885844
Slc1a5	LC_signature	9.76725	9.28908	0.101383	0.376009	1.39298	0.0467872	0.736436
Dmpk	LC_signature	3.66124	3.62952	0.206471	0.314966	1.02223	0.878148	0.982974
Opa3	LC_signature	6.16024	5.68065	0.197696	0.560884	1.39434	0.124257	0.802735
Sertad1	LC_signature	6.31669	6.28761	0.118991	0.210651	1.02036	0.576915	0.931061
Akt2	LC_signature	7.75549	7.5701	0.100024	0.198578	1.13712	0.285467	0.861614
Rras	LC_signature	5.75966	6.02131	0.314191	0.773146	-1.19885	0.283744	0.86043
Mical2	LC_signature	3.67508	4.06059	0.433524	0.621506	-1.30632	0.344001	0.875344
Il4ra	LC_signature	7.73652	7.41304	0.330242	0.412218	1.25134	0.226385	0.844807
Bag3	LC_signature	6.03843	5.61218	0.353654	0.477192	1.34373	0.0608941	0.74809
Ifitm1	LC_signature	5.25204	4.74929	0.730662	0.450095	1.41691	0.493472	0.911728
Fosb	LC_signature	6.94042	6.82685	0.194023	0.0704488	1.0819	0.800862	0.972328
Erf	LC_signature	8.10198	8.55151	0.358092	0.366222	-1.3656	0.233748	0.846275
Itpkc	LC_signature	4.9952	5.70268	0.30039	0.549583	-1.63294	0.340486	0.875344
Med29	LC_signature	6.99152	6.29226	0.45189	1.04906	1.62366	0.192505	0.835581
Psmd8	LC_signature	10.4711	10.3258	0.188563	0.309014	1.10598	0.502123	0.913796
Pop4	LC_signature	8.70797	7.59988	0.295331	0.67016	2.1556	0.143716	0.808949
Cd33	LC_signature	3.46403	3.83311	0.250346	0.298008	-1.29152	0.050576	0.738628
Siglece	LC_signature	3.16763	3.65803	0.24461	0.262103	-1.40484	0.132212	0.806287
Med25	LC_signature	7.27794	7.20376	0.261492	0.249262	1.05277	0.751558	0.964922
Cyth2	LC_signature	6.88648	7.10502	0.223291	0.450714	-1.16356	0.85111	0.977768
Spty2d1	LC_signature	7.85328	8.57064	0.170061	0.653286	-1.64418	0.192752	0.835581
Mfge8	LC_signature	5.88987	5.59727	0.590843	0.367452	1.22485	0.565062	0.927841
Unc45a	LC_signature	6.59121	6.72087	0.142377	0.130018	-1.09404	0.67161	0.949759
Crtc3	LC_signature	7.93637	7.63002	0.401217	0.204419	1.23658	0.556661	0.926813
Btbd1	LC_signature	8.24122	8.01753	0.206752	0.296178	1.16772	0.250516	0.850059
Dgat2	LC_signature	3.29456	3.9664	0.201602	0.21305	-1.5931	0.00599661	0.66368
Tmem41b	LC_signature	6.53548	5.98122	0.0965155	0.440401	1.46841	0.288288	0.861742
Gde1	LC_signature	6.78294	6.82193	0.16988	0.191996	-1.0274	0.860204	0.979348
Oat	LC_signature	7.41643	7.33545	0.222019	0.230821	1.05774	0.379258	0.886327
Ifitm6	LC_signature	2.98853	3.20483	0.0422502	0.102187	-1.16175	0.174827	0.826229
Rnh1	LC_signature	7.62304	7.58588	0.10119	0.0690407	1.02609	0.798488	0.971748
Tollip	LC_signature	6.10849	6.26047	0.23406	0.0954931	-1.1111	0.931121	0.989668
Tmco3	LC_signature	4.61621	4.90119	0.135757	0.596198	-1.21839	0.270543	0.854152
Zfp703	LC_signature	6.27809	5.95179	0.157293	0.56865	1.25379	0.416982	0.895732
Prosc	LC_signature	7.46314	7.47153	0.253257	0.261815	-1.00583	0.491788	0.911187
Dnajb1	LC_signature	6.56159	6.80873	0.192336	0.246951	-1.18685	0.0873791	0.782209
Cirh1a	LC_signature	7.76743	6.45196	0.523683	0.744342	2.48883	0.0882103	0.782209
Zfhx3	LC_signature	4.05807	4.3779	0.147645	0.0920214	-1.24818	0.0521632	0.738628
Osgin1	LC_signature	5.2199	5.90458	0.146781	0.746232	-1.60735	0.103444	0.790229
Rab20	LC_signature	3.74798	3.84268	0.288838	0.216087	-1.06785	0.338952	0.875344
Golga7	LC_signature	8.07066	8.19912	0.187732	0.319622	-1.09312	0.388601	0.887953
Rab11fip1	LC_signature	7.53059	6.62362	0.154731	0.465583	1.87511	0.00580569	0.66368
Tnks	LC_signature	7.34302	6.95898	0.365259	0.277355	1.30499	0.0530595	0.738628
Tnks	LC_signature	6.51544	6.36401	0.263534	0.610364	1.11067	0.324859	0.871099
Gatad2a	LC_signature	8.98601	9.14091	0.1379	0.12418	-1.11335	0.637951	0.942952
Slc35e1	LC_signature	9.08582	9.03037	0.208547	0.553424	1.03918	0.783576	0.969134
Usp38	LC_signature	8.81037	8.83915	0.0676078	0.290223	-1.02015	0.899225	0.986002
Zswim4	LC_signature	5.72591	5.23654	0.219757	0.546355	1.40383	0.149003	0.811289
Snx20	LC_signature	7.53102	7.73373	0.207521	0.456555	-1.15086	0.527182	0.920145
Rrad	LC_signature	5.589	6.33059	0.240827	0.270192	-1.67202	0.00717336	0.66368
Atp6v0d1	LC_signature	7.25631	7.69919	0.580213	0.448651	-1.35931	0.1624	0.817383
Dpep2	LC_signature	5.00498	4.54353	0.262582	0.0550205	1.37692	0.117333	0.798859
Dpep2	LC_signature	5.26571	4.69286	0.0855395	0.433722	1.48746	0.269606	0.853743
Cotl1	LC_signature	10.6323	10.8002	0.289075	0.1677	-1.12346	0.784673	0.969321
Mvd	LC_signature	5.54052	5.32851	0.318651	0.180671	1.1583	0.836028	0.977318
Aprt	LC_signature	8.70172	8.52212	0.385132	0.586693	1.13257	0.369902	0.883814
Ldlr	LC_signature	5.06517	5.00958	0.491166	0.280508	1.03928	0.286512	0.861742
Bbs9	LC_signature	5.52312	5.39705	0.404851	0.360229	1.09132	0.228301	0.845145
Sema7a	LC_signature	7.84243	7.28234	0.156589	0.367908	1.47436	0.00799037	0.674204
Spg21	LC_signature	6.6	6.68677	0.518131	0.274475	-1.06199	0.888363	0.985008
Myo1e	LC_signature	6.83827	5.63913	0.238833	0.674562	2.29603	0.0134871	0.703253
Elovl5	LC_signature	9.8907	10.0357	0.194251	0.280479	-1.10572	0.69543	0.953539
Rassf1	LC_signature	6.30821	6.00472	0.103084	0.433383	1.23412	0.504116	0.914955
Impdh2	LC_signature	8.50199	7.92654	0.17367	0.335115	1.49013	0.0547161	0.738628
Slc25a20	LC_signature	5.38602	5.23602	0.729882	0.296149	1.10956	0.994892	0.999094
Pfkfb4	LC_signature	3.51638	3.57211	0.0733461	0.133662	-1.03938	0.94729	0.991386
Abhd5	LC_signature	5.90947	5.53509	0.0867649	0.716093	1.29629	0.429913	0.89895
Acp5	LC_signature	6.72326	6.71796	0.141395	0.376176	1.00368	0.931797	0.989692
St14	LC_signature	8.02299	8.16794	0.240793	0.019571	-1.10569	0.435224	0.900644
Arih1	LC_signature	8.81482	8.86201	0.151367	0.170438	-1.03325	0.459235	0.904993
Cdv3	LC_signature	6.91039	6.52034	0.293378	0.0478877	1.31044	0.0491387	0.737957
Alas1	LC_signature	6.06011	5.36631	0.189559	0.196055	1.61754	0.00931669	0.703253
Arih2	LC_signature	8.51126	8.62844	0.267496	0.40302	-1.08462	0.545263	0.925127
Ptpn23	LC_signature	6.29632	5.75876	0.257199	0.802491	1.45152	0.248269	0.849521
Ccrl2	LC_signature	5.61993	5.60885	0.190839	0.288544	1.00771	0.569916	0.929931
Ccr1	LC_signature	3.49045	3.41098	0.359781	0.224638	1.05663	0.655457	0.94715
Atp6ap2	LC_signature	6.09834	6.30031	0.26812	0.843722	-1.15027	0.926042	0.989201
Emd	LC_signature	9.041	8.87483	0.113066	0.124864	1.12208	0.216063	0.84464
P2ry10	LC_signature	8.4111	8.96933	0.208933	0.161174	-1.47246	0.00562454	0.66368
Kdm5c	LC_signature	7.78066	7.32153	0.0380636	0.199794	1.37471	0.0251045	0.736436
Ap1s2	LC_signature	6.16542	6.18121	0.161746	0.608662	-1.01101	0.78879	0.970311
Renbp	LC_signature	3.45553	2.98038	0.295796	0.192155	1.39006	0.041499	0.736436
G6pdx	LC_signature	7.00612	6.48883	0.027959	0.491091	1.43126	0.0446469	0.736436
4930415L06Rik	LC_signature	4.11825	4.30935	0.108965	0.0294464	-1.14164	0.21386	0.844248
Gla	LC_signature	6.44112	6.10632	0.29728	0.236445	1.2612	0.349353	0.876806
Morf4l2	LC_signature	4.98266	5.60171	0.396288	0.128241	-1.53586	0.0254208	0.736436
Gm5471	LC_signature	8.6717	8.5791	0.249024	0.307009	1.06629	0.366037	0.882505

## Sheet: Supplemental Table 3B
Gene	tissue_specific
Acer1	Skin
Ankrd35	Skin
Anxa8	Skin
Bpifc	Skin
Btc	Skin
2310050C09Rik	Skin
Capns2	Skin
Ccl27a	Skin
Chit1	Skin
Clca1	Skin
Clca2	Skin
Cst6	Skin
Dsc3	Skin
Dsg1a	Skin
Dst	Skin
Elovl4	Skin
Far2	Skin
Gan	Skin
Gjb4	Skin
Gprc5d	Skin
Gprin2	Skin
Hpgds	Skin
Hs3st6	Skin
Iffo2	Skin
Il20ra	Skin
Il20rb	Skin
Il31ra	Skin
Klk5	Skin
Klk7	Skin
Kprp	Skin
Krt14	Skin
Krt15	Skin
Krt17	Skin
Krt24	Skin
Krt34	Skin
Krt75	Skin
Krt77	Skin
Krt79	Skin
Krtap11-1	Skin
Krtap8-1	Skin
Lgals7	Skin
Ly6g6c	Skin
Moxd1	Skin
Nlrp10	Skin
Panx3	Skin
Pcdh7	Skin
Phex	Skin
Pkp1	Skin
Ptpn21	Skin
Sbsn	Skin
Sdr16c5	Skin
Sdr16c6	Skin
Sema3d	Skin
Serpinb2	Skin
Serpinb5	Skin
Serpinb7	Skin
Serpinb8	Skin
Tacstd2	Skin
Tanc1	Skin
Tchhl1	Skin
Tgm5	Skin
Tmem45a	Skin
Trp63	Skin
Ace2	Small intestine
Acsl5	Small intestine
Aldh1b1	Small intestine
Alpi	Small intestine
Anks4b	Small intestine
Anpep	Small intestine
Anxa13	Small intestine
Apoa4	Small intestine
Arg2	Small intestine
Arl14	Small intestine
Asah2	Small intestine
B4galnt2	Small intestine
Baiap2l2	Small intestine
Batf2	Small intestine
Bco2	Small intestine
Bst1	Small intestine
2010003K11Rik	Small intestine
2200002D01Rik	Small intestine
Slc52a3	Small intestine
Casp7	Small intestine
Ccl25	Small intestine
Cdh17	Small intestine
Cdhr2	Small intestine
Cdhr5	Small intestine
Ceacam18	Small intestine
Ckmt1	Small intestine
Cldn15	Small intestine
Cldn7	Small intestine
Clrn3	Small intestine
Cyp2c55	Small intestine
Cyp3a13	Small intestine
Cyp4f14	Small intestine
Dgat1	Small intestine
Dmbt1	Small intestine
Dpp4	Small intestine
Dqx1	Small intestine
Enpep	Small intestine
Enpp3	Small intestine
Enpp7	Small intestine
Entpd7	Small intestine
Espn	Small intestine
Esrra	Small intestine
Fabp2	Small intestine
Fabp6	Small intestine
Fam109a	Small intestine
Fbp2	Small intestine
Frk	Small intestine
Gata5	Small intestine
Gda	Small intestine
Gip	Small intestine
Gle1	Small intestine
Glod5	Small intestine
Gna11	Small intestine
Golt1a	Small intestine
Gpx2	Small intestine
Gsdmd	Small intestine
Gstm3	Small intestine
Guca2a	Small intestine
Guca2b	Small intestine
Gucy2c	Small intestine
Gzma	Small intestine
Gzmb	Small intestine
Hkdc1	Small intestine
H2-Bl	Small intestine
Hnf4g	Small intestine
Ifi35	Small intestine
Krt20	Small intestine
Lct	Small intestine
Lgals2	Small intestine
Mall	Small intestine
Me2	Small intestine
Mep1b	Small intestine
Mertk	Small intestine
Mgam	Small intestine
Mmp10	Small intestine
Mogat2	Small intestine
Ms4a10	Small intestine
Ms4a18	Small intestine
Ms4a8a	Small intestine
Mttp	Small intestine
Muc13	Small intestine
Muc2	Small intestine
Mxd1	Small intestine
Myo1a	Small intestine
Naaladl1	Small intestine
Neurl3	Small intestine
Npc1l1	Small intestine
Olfm4	Small intestine
Papss2	Small intestine
Pcsk5	Small intestine
Phgr1	Small intestine
Pigr	Small intestine
Pklr	Small intestine
Pla2g2a	Small intestine
Plekhg6	Small intestine
Pls1	Small intestine
Ppp1r14d	Small intestine
Prap1	Small intestine
Prkg2	Small intestine
Prr5	Small intestine
Ptk6	Small intestine
Rbp2	Small intestine
Reg1	Small intestine
Reg3a	Small intestine
Reg4	Small intestine
Rwdd2b	Small intestine
Sdcbp2	Small intestine
Serpinb1a	Small intestine
Sis	Small intestine
Slc15a1	Small intestine
Slc25a45	Small intestine
Slc26a6	Small intestine
Slc27a4	Small intestine
Slc28a2	Small intestine
Slc46a1	Small intestine
Slc5a1	Small intestine
Slc5a11	Small intestine
Slc5a4a	Small intestine
Slc6a19	Small intestine
Slc6a4	Small intestine
Slc6a8	Small intestine
Slc7a15	Small intestine
Slc9a3	Small intestine
Smpdl3b	Small intestine
Soat2	Small intestine
Spink4	Small intestine
St3gal4	Small intestine
Sult1b1	Small intestine
Sult2b1	Small intestine
Tep1	Small intestine
Tff3	Small intestine
Tm4sf20	Small intestine
Tm4sf5	Small intestine
Tm6sf2	Small intestine
Tmem150b	Small intestine
Tmem54	Small intestine
Treh	Small intestine
Trim15	Small intestine
Trim31	Small intestine
Trim40	Small intestine
Tubal3	Small intestine
Twf1	Small intestine
Unc5cl	Small intestine
Upp1	Small intestine
Vdr	Small intestine
Vil1	Small intestine
Xpnpep1	Small intestine
Xpnpep2	Small intestine
Zg16	Small intestine
