# Supplementary material for: Peripheral tissues reprogram CD8+ T cells for pathogenicity during graft-versus-host disease
Source: JCI Insight. 2018 Mar 8;3(5):e97011. doi: 10.1172/jci.insight.97011 (PMC5922296; doi:10.1172/jci.insight.97011)
Supplement: Supplemental Table 4 [file jciinsight-3-97011-s005.xlsx]

## Sheet: Sheet1
Supplemental Table 4 (Excel file). Tc1, Tc17 and MDR1+ Th1/Th17 gene signatures.

## Sheet: Supplemental Table 4
Tc1 gene signature		Tc17 gene signature		MDR1+ Th1/Th17 gene signature
KLRC1		KLRB1B		ABCB1
GZMA		IL10RA		ND6
GZMB		LTB4R1		GNLY
KLRG1		IGFBP7		CDR1
ITGAX		CKB		CCL5
PLEK		TFF1		IL2
S100A6		BBC3		ADAM23
CCR5		FES		MALAT1
CAR5B		NDRG1		CA2
CCL5		KLRK1		LRRN3
CCR2		FURIN		IL22
MKI67		SERPINB1A		GPR15
CCNA2		RORC		DSE
HIST1H1B		CCL5		IL18RAP
TOP2A		GM156		CCL20
KIF11		CSF2		GAB3
RRM2		CCR5		PELO
BUB1		SERPINF1		ARHGEF4
OSBPL3		KLRE1		CSF2
ZDHHC2		TSPAN2		PDE4DIP
NCAPG		PAOX		SLC4A10
2810417H13RIK		PODNL1		TUBB2A
ANXA1		TDRKH		TUBB2A
ITGAM		IL1R2		MIR221
KLRC2		MMP9		CDC42EP5
CCNB2		SLC15A3		MYBL1
IL18RAP		FAM20A		SYTL2
HIST1H2AB		CD163L1		FERMT2
ANXA2		KLRG1		B3GALT2
CX3CR1		FBXO27		RPL41
SLAMF7		ABI3		PRF1
CTLA2A		VAX2		PLCB1
TPX2		ITGB5		TLE1
DEPDC1A		GZMK		AUTS2
NCAPG2		AQP3		ERN1
NRP1		RGS10		CXCR6
TBX21		CCR6		IL23R
S100A4		ESM1		LGALS3
PTPRJ		CHCHD10
NUF2		PHF11A
E2F8		TNFRSF4
GZMK		TNFRSF25
HMGB2		BC147527
BHLHE40		EOMES
KIF4		TUBB6
KIF15		EPDR1
BUB1B		POPDC2
PTPRJ		CSF1
DEPDC1A		PLEKHF1
HMGB2		FAM124B
PIK3AP1		NUPR1
HMGB2		SDCBP2
CASC5		LY6C1
KIF2C		MGST2
HMMR		GSTM5
STMN1		FAS
PLK1		ITGA3
2810417H13RIK		DAPK2
CENPE		ABCB9
CEP55		CCL4
CCNB1		LEPREL4
LGALS1		SARAF
CCNB1		LAMP1
SPAG5		GLDC
STMN1		DKKL1
HMGB2		PECAM1
PRC1		NRP1
KLRC3		GRB7
KCNK5		DDIT4
CCNB1		ICOS
STIL		FCER1G
HIST1H1A		CAPG
LAMC1		BIK
C330027C09RIK		USP18
SKA3		4930486L24RIK
ANLN		GZMM
ZEB2		LRRK1
FAM129A		IFIT3
ITGB1		FCGR4
PRR11		GM4956
SHCBP1		ARL4C
ITGA1
CXCR3
KLRK1
ARHGAP11A
HAVCR2
HIST1H2BB
TTC39C
RAP1GAP2
PRDM1
SPC25
NEK2
IL12RB2
CDC23
S1PR5
GNA15
E2F2
DAPK2
NUSAP1
CD80
ESCO2
